# Supplementary material for: Microsatellite‐based analysis reveals Aedes aegypti populations in the Kingdom of Saudi Arabia result from colonization by both the ancestral African and the global domestic forms
Source: Evol Appl. 2024 Feb 22;17(2):e13661. doi: 10.1111/eva.13661 (PMC10883788; doi:10.1111/eva.13661)
Supplement: Supplementary file 2 — Additional file 2. [file EVA-17-e13661-s002.xlsx]

## Sheet: Sheet1
Genotypic linkage disequilibrium
		Madinah		Jeddah		Makkah		Sahil		Jazan All		Jazan without Highland		JazHighland		Najran			Uganda		Thailand
Locus#1	Locus#2	P-Value	P-Value (BC)	P-Value	P-Value (BC)	P-Value	P-Value (BC)	P-Value	P-Value (BC)	P-Value	P-Value (BC)	Locus#1	P-Value (BC)	P-Value	P-Value (BC)	P-Value	P-Value (BC)		P-Value	P-Value (BC)	P-Value	P-Value (BC)
AT1	A1	0.02055	1.000	0.12567	1.000	0.81865	1.000	0.07169	1.000	0.21988	1.000	AT1	1.000	0	0	0.2987	1.000		0.04704	1.000	0.11483	1.000
AG4	AC4	0.05858	1.000	0.17389	1.000	0.31989	1.000	0.96113	1.000	0.00413	0.49973	AG4	1.000	0	0	0.03422	1.000		0.92936	1.000	0.1601	1.000
B3	AT1	0.04679	1.000	0.65915	1.000	0.03907	1.000	0	0	0	0	B3	1.000	0	0	0.15395	1.000		0.98959	1.000	0.04306	1.000
CT2	AC4	0.1359	1.000	0.17098	1.000	0.69725	1.000	0.20629	1.000	0.09706	1.000	CT2	1.000	0.01517	1.000	0.79378	1.000		0.15716	1.000	0.62533	1.000
AC4	AG7	0.01679	1.000	0.22424	1.000	0.31991	1.000	0.18534	1.000	0.13128	1.000	AC4	1.000	0.03357	1.000	0.01766	1.000		1	1.000	0.09523	1.000
B3	AG7	0.03423	1.000	0.80581	1.000	0.7946	1.000	0.0176	1.000	0.01681	1.000	B3	1.000	0.03622	1.000	0.56004	1.000		0.37678	1.000	0.26406	1.000
AG1	AT1	0.05549	1.000	0.65263	1.000	0.08008	1.000	0.00205	0.2665	0.15735	1.000	AG1	1.000	0.54152	1.000	0.00856	0.96728		1	1.000	0	0
AC5	AT1	0.18142	1.000	0.19136	1.000	0.2803	1.000	0.21124	1.000	0	0	AC5	1.000	0.14946	1.000	0.2205	1.000		1	1.000	0	0
AC2	AT1	0.05634	1.000	0.61065	1.000	0.12282	1.000	0.04812	1.000	0.10346	1.000	AC2	1.000	0.42139	1.000	0.20881	1.000		0.87703	1.000	0	0
AG1	AG4	0.04692	1.000	0.66506	1.000	0.80511	1.000	0.94737	1.000	0.19944	1.000	AG1	1.000	0.37301	1.000	0.03666	1.000		1	1.000	0.00028	0.03668
AC7	AG2	0.86707	1.000	0	0	0.01973	1.000	0.03698	1.000	0.45706	1.000	AC7	1.000	0.53585	1.000	0.16071	1.000		0.01859	1.000	0.00083	0.1079
AC7	B3	0.5281	1.000	0.20124	1.000	0.31145	1.000	0.18866	1.000	0.53997	1.000	AC7	1.000	0.06434	1.000	0.22102	1.000		0.3604	1.000	0.00128	0.16512
A9	AT1	0.88743	1.000	0.221	1.000	0.17279	1.000	0.73201	1.000	0.08818	1.000	A9	1.000	0.09599	1.000	0.00107	0.13589		0.5131	1.000	0.00196	0.25088
AC2	AG7	0.10022	1.000	0.36977	1.000	0.90726	1.000	0.48737	1.000	0.0338	1.000	AC2	1.000	0.83128	1.000	0.0016	0.1968		1	1.000	0.00501	0.63126
AG4	A9	0.28547	1.000	0.62116	1.000	0.98361	1.000	0.32724	1.000	0.58944	1.000	AG4	1.000	0.35157	1.000	0.01799	1.000		0.27684	1.000	0.00708	0.86376
AG3	AT1	0.45512	1.000	0.56379	1.000	0.06564	1.000	0.05149	1.000	0.5615	1.000	AG3	1.000	0.56899	1.000	0.05288	1.000		1	1.000	0.00714	0.86394
B2	AG7	0.8218	1.000	0.94261	1.000	0.68574	1.000	0.2922	1.000	0	0	B2	1.000	0.11362	1.000	0.36761	1.000		0	0	0.16703	1.000
CT2	AG7	0.05876	1.000	0.95633	1.000	0.30914	1.000	0.00031	0.04092	0.00647	0.75699	CT2	1.000	0	0	0.80974	1.000		1	1	0.20759	1.000
AG3	AG2	0.06094	1.000	0.87017	1.000	0.14147	1.000	0.09213	1.000	0.10853	1.000	AG3	0.74932	0.63022	1.000	0.00114	0.14364		0.31558	1.000	0.2173	1.000
AG4	AG2	0.0239	1.000	0.271	1.000	0.86348	1.000	0.71117	1.000	0.12035	1.000	AG4	1.000	0.0568	1.000	0.00128	0.15872		0.58765	1.000	0.17736	1.000
AG1	AC1	0.64543	1	0.90348	1.000	0.31565	1.000	0.18869	1.000	0.31817	1.000	AG1	1.000	0.59354	1.000	0.0031	0.372		0.19964	1.000	0.20345	1.000
B2	AG1	0.08114	1.000	0.9634	1.000	0.82286	1.000	0.31312	1.000	0.02711	1.000	B2	1.000	0.64669	1.000	0.00402	0.47838		0.06889	1.000	0.72852	1.000
AG4	AG5	0.01138	1.000	0.09554	1.000	0.67465	1.000	0.21624	1.000	0.08516	1.000	AG4	1.000	0.37482	1.000	0.0043	0.5074		0.02149	1.000	0.04198	1.000
AC2	AG2	0.65625	1.000	0.74639	1.000	0.93634	1.000	0.78498	1.000	0.00807	0.92805	AC2	0	0.35164	1.000	0.0043	0.5074		1	1.000	0.2201	1.000
AG2	AG7	0.06423	1.000	0	0	0.27044	1.000	0.55103	1.000	0.07392	1.000	AG2	1.000	0.01928	1.000	0.00577	0.66932		0.14879	1.000	0.29836	1.000
AC4	A1	0.03058	1.000	0.71818	1.000	0.6575	1.000	0.00165	0.21615	0.58441	1.000	AC4	1.000	0.4694	1.000	0.00606	0.6969		0.946	1.000	0.0195	1.000
B2	A9	0.67658	1.000	0.14517	1.000	0.1431	1.000	0.28983	1.000	0.02295	1.000	B2	1.000	0.37119	1.000	1	1		0.9301	1.000	0.35454	1.000
B2	CT2	0.14125	1.000	0.01019	1.000	0.11867	1.000	0.41369	1.000	0.15371	1.000	B2	1.000	0.39004	1.000	0.31937	1.000		0.65291	1.000	0.06291	1.000
A9	A1	0.01516	1.000	0.29086	1.000	0.96934	1.000	0.05681	1.000	0.30895	1.000	A9	1.000	0.14369	1.000	0.36414	1.000		0.07973	1.000	0.40803	1.000
B3	AG5	0.1487	1.000	0.84722	1.000	0.36635	1.000	0.01654	1.000	0.46117	1.000	B3	1.000	0.36717	1.000	0.33469	1.000		0.64892	1.000	0.04939	1.000
AC5	B3	0.32494	1.000	0.59809	1.000	0.62215	1.000	0.00509	0.65152	0.61173	1.000	AC5	1	0.2925	1.000	0.14473	1.000		0.55233	1.000	0.08558	1.000
AC2	AC5	0.08397	1.000	0.88669	1.000	0.26145	1.000	0.03828	1.000	0.95713	1.000	AC2	1.000	0.91446	1.000	0.02524	1.000		0.26295	1.000	0.01133	1.000
B3	AC1	0.07711	1.000	0.96573	1	0.09316	1.000	0.08284	1.000	0.76409	1.000	B3	1.000	0.17123	1.000	0.24997	1.000		0.89952	1.000	0.20748	1.000
AC7	AG3	0.29429	1.000	0.4541	1.000	0.49247	1.000	0.03278	1.000	0.1699	1.000	AC7	1.000	0.64193	1.000	0.24471	1.000		1	1.000	0.18401	1.000
AG3	B3	0.29616	1.000	0.71505	1.000	0.14624	1.000	0.14958	1.000	0.24669	1.000	AG3	1.000	0.77566	1.000	0.73541	1.000		1	1.000	0.16138	1.000
AG3	B2	0.10858	1.000	0.95138	1.000	0.61026	1.000	0.86883	1.000	0.33864	1.000	AG3	1.000	0.79943	1.000	0.03574	1.000		1	1.000	0.04639	1.000
AC7	AG1	0.77633	1.000	0.14999	1.000	0.33342	1.000	0.03136	1.000	0.44847	1.000	AC7	1.000	0.84978	1.000	0.33552	1.000		0.11245	1.000	0.07098	1.000
CT2	A9	0.05493	1.000	0.11926	1.000	0.20702	1.000	0.91705	1.000	0.02239	1.000	CT2	1.000	0.46537	1.000	0.39737	1.000		0.16069	1.000	0.75482	1.000
AC2	AG1	0.07858	1.000	0.00543	0.7059	0.91293	1.000	0.50963	1.000	0.06318	1.000	AC2	1.000	0.06232	1.000	0.10116	1.000		0.67155	1.000	0.13638	1.000
AC7	AC1	0.40499	1.000	0.91272	1.000	0.19066	1.000	0.06063	1.000	0.41906	1.000	AC7	1.000	0.61269	1.000	0.201	1.000		0.16546	1.000	0.05845	1.000
B2	AC4	0.06089	1.000	0.95068	1.000	0.7309	1.000	0.53807	1.000	0.00221	0.26962	B2	0.47481	0.0613	1.000	0.4501	1.000		0.99794	1.000	0.18943	1.000
AT1	AC1	0.02325	1.000	0.24003	1.000	0.95958	1.000	0.00714	0.89964	0.02393	1.000	AT1	1.000	0.02806	1.000	0.0198	1.000		1	1.000	0.01519	1.000
AC2	A1	0.2549	1.000	0.35911	1.000	0.98525	1.000	0.31581	1.000	0.75823	1.000	AC2	1.000	0.85288	1.000	0.33497	1.000		0.15626	1.000	0.07805	1.000
AC7	AG7	0.54955	1.000	0.50194	1.000	0.42916	1.000	0.27255	1.000	0.09368	1.000	AC7	1.000	0.00863	1.000	0.04661	1.000		1	1.000	0.24888	1.000
AC2	AC4	0.05965	1.000	0.33233	1.000	0.41179	1.000	0.47625	1.000	0.10754	1.000	AC2	1.000	0.08282	1.000	0.06797	1.000		0.89742	1.000	0.08054	1.000
B3	CT2	0.48812	1.000	0.87846	1.000	0.58444	1.000	0.01797	1.000	0.0299	1.000	B3	1.000	0.07973	1.000	0.60068	1.000		0.90699	1.000	0.25325	1.000
AC5	AG3	0.01396	1.000	0.41949	1.000	0.21823	1.000	0.13137	1.000	0.43956	1.000	AC5	1.000	0.48308	1.000	0.08205	1.000		1	1.000	0.15667	1.000
AG4	A1	0.27332	1.000	0.01619	1.000	0.46696	1.000	0.22019	1.000	0.11357	1.000	AG4	1.000	0.47278	1.000	0.10311	1.000		0.20395	1.000	0.46349	1.000
AG5	AG7	0.05859	1.000	0.35932	1.000	0.38493	1.000	0.06717	1.000	0.08476	1.000	AG5	1.000	0.00688	0.84624	0.01765	1.000		0.65467	1.000	0.14347	1.000
AG5	A1	0.12187	1.000	0.5926	1.000	0.01209	1.000	0.42353	1.000	0.00858	0.97812	AG5	1.000	0.21484	1.000	0.08758	1.000		0.62254	1.000	0.23778	1.000
AC7	AC4	0.24171	1.000	0.63216	1.000	0.67318	1.000	0.70918	1.000	0.9153	1.000	AC7	1.000	0.05161	1.000	0.2725	1.000		0.99124	1.000	0.41125	1.000
B2	B3	0.15439	1.000	0.10625	1.000	0.11609	1.000	0.07593	1.000	0.07766	1.000	B2	1.000	0.04131	1.000	0.23944	1.000		0.42892	1.000	0.4576	1.000
AC5	B2	0.24408	1.000	0.20044	1.000	0.10309	1.000	0.62236	1.000	0.23773	1.000	AC5	1.000	0.13218	1.000	0.35764	1.000		0.16372	1.000	0.69516	1.000
CT2	AG2	0.0894	1.000	0.2274	1.000	0.78271	1.000	0.10238	1.000	0.00096	0.12096	CT2	1.000	0	0	0.15238	1.000		0.25777	1.000	0.26533	1.000
AC2	CT2	0.52409	1.000	0.44535	1.000	0.06905	1.000	0.01191	1.000	0.32586	1.000	AC2	1.000	0.3403	1.000	0.4633	1.000		0.59284	1.000	0.05661	1.000
A1	AC1	0.01477	1.000	0.55487	1.000	0.849	1.000	0.2899	1.000	0.39083	1.000	A1	1.000	0.05745	1.000	0.48323	1.000		0.75893	1.000	0.56691	1.000
B2	AT1	0.02502	1.000	0.08166	1.000	0.05115	1.000	0.50589	1.000	0.08188	1.000	B2	1.000	0.36072	1.000	0.01273	1.000		0.59758	1.000	0.32368	1.000
AG3	AC1	0.79089	1.000	0.54665	1.000	0.30831	1.000	0.0893	1.000	0.00122	0.15128	AG3	1.000	0.48216	1.000	0.05068	1.000		0.22611	1.000	0.00931	1.000
B2	AC1	0.36707	1.000	0.83909	1.000	0.46305	1.000	0.08338	1.000	0.00158	0.19434	B2	1.000	0.06104	1.000	0.05394	1.000		1	1.000	0.04356	1.000
AG3	A1	0.82321	1.000	0.90083	1.000	0.69669	1.000	0.01396	1.000	0.77739	1.000	AG3	1.000	0.74752	1.000	0.02751	1.000		0.61378	1.000	0.10731	1.000
AC4	AG5	0.09768	1.000	0.03087	1.000	0.88154	1.000	0.248	1.000	0.3973	1.000	AC4	1.000	0.16538	1.000	0.29535	1.000		0.80891	1.000	0.84349	1.000
AC1	AG7	0.16046	1.000	0.73011	1.000	0.27668	1.000	0.26584	1.000	0.22281	1.000	AC1	1.000	0.16102	1.000	0.03835	1.000		1	1.000	0.71385	1.000
AC2	AG4	0.92358	1.000	0.2792	1.000	0.26658	1.000	0.41545	1.000	0.05726	1.000	AC2	1.000	0.20357	1.000	0.30542	1.000		0.41084	1.000	0.09409	1.000
AG3	AG4	0.16475	1.000	0.93506	1.000	0.45049	1.000	0.96004	1.000	0.06675	1.000	AG3	1.000	0.50151	1.000	0.01198	1.000		1	1.000	0.01906	1.000
A9	AG2	0.08366	1.000	0.05034	1.000	0.2773	1.000	0.43334	1.000	0.02529	1.000	A9	1.000	0.71202	1.000	0.03925	1.000		0.54487	1.000	0.33402	1.000
AG1	AC4	0.1192	1.000	0.57031	1.000	0.81576	1.000	0.16775	1.000	0.32079	1.000	AG1	1.000	0.92613	1.000	0.01244	1.000		1	1.000	0.41167	1.000
B2	AG4	0.55633	1.000	0.0941	1.000	0.74737	1.000	0.04857	1.000	0.04096	1.000	B2	1.000	0.60136	1.000	0.91436	1.000		0.15174	1.000	0.03806	1.000
AG1	A9	0.01076	1.000	0.36194	1.000	0.79896	1.000	0.35086	1.000	0.20737	1.000	AG1	1.000	0.65267	1.000	0.69787	1.000		0.71517	1.000	0.09412	1.000
A9	AG7	0.0198	1.000	0.52226	1.000	0.23246	1.000	0.69911	1.000	0.065	1.000	A9	1.000	0.02435	1.000	0.77598	1.000		1	1.000	0.16055	1.000
AC7	CT2	0.34201	1.000	0.03276	1.000	0.20655	1.000	0.31255	1.000	0.24503	1.000	AC7	1.000	0.24067	1.000	0.83002	1.000		0.79454	1.000	0.08623	1.000
AG1	B3	0.09488	1.000	0.39735	1.000	0.09173	1.000	0.11815	1.000	0.54753	1.000	AG1	1.000	0.7112	1.000	0.21945	1.000		0.47888	1.000	0.09385	1.000
AG3	AG7	0.10577	1.000	0.92565	1.000	0.43574	1.000	0.50577	1.000	0.61795	1.000	AG3	1.000	0.44696	1.000	0.14577	1.000		1	1.000	0.30586	1.000
AC7	AG5	0.18615	1.000	0.66968	1.000	0.69094	1.000	0.53858	1.000	0.81172	1.000	AC7	1.000	0.81698	1.000	0.10167	1.000		0.94452	1.000	0.0392	1.000
AC7	B2	0.85921	1.000	0.04598	1.000	0.86871	1.000	0.15592	1.000	0.52059	1.000	AC7	1.000	0.17034	1.000	0.30578	1.000		0.06862	1.000	0.52777	1.000
AC2	B2	0.02844	1.000	0.95049	1.000	0.30276	1.000	0.74739	1.000	0.06573	1.000	AC2	1.000	0.53457	1.000	0.74822	1.000		0.74053	1.000	0.02652	1.000
AC5	AC4	0.02669	1.000	0.33146	1.000	0.7713	1.000	0.02028	1.000	0.01669	1.000	AC5	1.000	0.12068	1.000	0.11458	1.000		0.64177	1.000	0.96983	1.000
B3	A9	0.38463	1.000	0.01519	1.000	0.48565	1.000	0.4928	1.000	0.00523	0.6276	B3	1.000	0.68456	1.000	0.10853	1.000		0.81515	1.000	0.32202	1.000
AG3	AC4	0.13144	1.000	0.38031	1.000	0.68081	1.000	0.0038	0.4902	0.08043	1.000	AG3	1.000	0.49026	1.000	0.12609	1.000		0.89921	1.000	0.91484	1.000
CT2	AT1	0.21488	1.000	0.19356	1.000	0.04626	1.000	0.14917	1.000	0.68568	1.000	CT2	1.000	0.05476	1.000	0.28073	1.000		1	1.000	0.15775	1.000
AG4	CT2	0.05102	1.000	0.50479	1.000	0.27808	1.000	0.5959	1.000	0.058	1.000	AG4	1.000	0.00032	0.04064	0.15821	1.000		0.27633	1.000	0.17777	1.000
A9	AC1	0.21089	1.000	0.04103	1.000	0.60379	1.000	0.90048	1.000	0.09377	1.000	A9	1.000	0.24216	1.000	0.36116	1.000		0.79632	1.000	0.0132	1.000
AC4	AT1	0.02418	1.000	0.5083	1.000	0.89261	1.000	0.40997	1.000	0.17183	1.000	AC4	1.000	0.16532	1.000	0.22664	1.000		0.49045	1.000	0.5364	1.000
CT2	AC1	0.19592	1.000	0.4681	1.000	0.15497	1.000	0.16334	1.000	0.00688	0.79808	CT2	1.000	0.00897	1.000	0.05009	1.000		0.1133	1.000	0.0986	1.000
B3	A1	0.04595	1.000	0.00648	0.83592	0.56869	1.000	0.00838	1.000	0	0	B3	1.000	0.11243	1.000	0.84574	1.000		0.07464	1.000	0.90669	1.000
AC5	A9	0.30571	1.000	0.23017	1.000	0.18852	1.000	0.38845	1.000	0.13985	1.000	AC5	1.000	0.04468	1.000	0.29273	1.000		1	1.000	0.39266	1.000
A1	AG7	0.12202	1.000	0.00312	0.40872	0.99851	1.000	0.66785	1.000	0.00542	0.64498	A1	1.000	0.30846	1.000	0.8203	1.000		0.2752	1.000	0.03248	1.000
AC7	A1	0.96282	1	0.1768	1.000	0.69091	1.000	0.06652	1.000	0.36019	1.000	AC7	1.000	0.67402	1.000	0.88179	1.000		0.07799	1.000	0.06202	1.000
A9	AG5	0.00841	0.87464	0.82767	1.000	0.18158	1.000	0.23194	1.000	0.02809	1.000	A9	1.000	0	0	0.02548	1.000		0.80394	1.000	0.21647	1.000
B2	A1	0.00746	0.78758	0.41672	1.000	0.58629	1.000	0.39758	1.000	0.32409	1.000	B2	1.000	0.28381	1.000	0.2797	1.000		0.50744	1.000	0.4127	1.000
AC7	AG4	0.00729	0.78003	0.03764	1.000	0.99127	1.000	0.07204	1.000	0	0	AC7	1.000	0.17263	1.000	0.14164	1.000		0.92694	1.000	0.60737	1.000
CT2	A1	0.00661	0.71388	0.6379	1.000	0.65973	1.000	0.52016	1.000	0.17785	1.000	CT2	1.000	0.28136	1.000	0.28224	1.000		0.94258	1.000	0.34749	1.000
AG1	AG2	0.00644	0.70196	0.13715	1.000	0.15483	1.000	0.56198	1.000	0.0011	0.1375	AG1	0	0.08176	1.000	0.01639	1.000		1	1.000	0.01046	1.000
AC5	AG4	0.00471	0.52752	0.27049	1.000	0.07496	1.000	0.95598	1.000	0.80085	1.000	AC5	1.000	0.08659	1.000	0.21437	1.000		1	1.000	0.06339	1.000
AC5	AC1	0.00407	0.45991	0.47865	1.000	0.89873	1.000	0	0	0	0	AC5	1.000	0.02727	1.000	0.79685	1.000		1	1.000	0.02411	1.000
AC5	AG7	0.00333	0.38295	0.24212	1.000	0.2893	1.000	0.60093	1.000	0	0	AC5	1.000	0.00495	0.61875	0.0295	1.000		0.04226	1.000	0.01778	1.000
B3	AG2	0.00309	0.35844	0.46845	1.000	0.37188	1.000	0.13156	1.000	0.42639	1.000	B3	1.000	0.36397	1.000	0.25855	1.000		1	1.000	0.12824	1.000
AC2	AG5	0.00202	0.23634	0.57506	1.000	0.16564	1.000	0.98873	1	0.00589	0.69502	AC2	1.000	0.11526	1.000	0	0		0.56036	1.000	0.00622	0.76506
AC5	A1	0.00178	0.21004	0.10527	1.000	0.4472	1.000	0.14107	1.000	0	0	AC5	1.000	0.10261	1.000	0.33071	1.000		0.39533	1.000	0.45988	1.000
AC5	AG2	0.00153	0.18207	0.5223	1.000	1	1	0.06149	1.000	0.22611	1.000	AC5	1.000	0.04547	1.000	0.00118	0.1475		1	1.000	0.16446	1.000
AC2	AG3	0.00123	0.1476	0.09139	1.000	0.45674	1.000	0.48666	1.000	0.059	1.000	AC2	1.000	0.45663	1.000	0.00283	0.34243		0.52121	1.000	0.21782	1.000
B3	AC4	0.00101	0.12221	0.09246	1.000	0.98508	1.000	0.20831	1.000	0.28455	1.000	B3	1.000	0.01798	1.000	0.76262	1.000		0.19572	1.000	0.08284	1.000
AG3	AG5	0.00065	0.07995	0.0253	1.000	0.19958	1.000	0.55819	1.000	0.47697	1.000	AG3	1.000	0.86665	1.000	0.00178	0.21716		0.96367	1.000	0.03245	1.000
AG1	AG5	0.00053	0.06625	0.03247	1.000	0.34821	1.000	0.56939	1.000	0.23131	1.000	AG1	1.000	0.88678	1.000	5e-05	0.00645		0.52255	1.000	0.00027	0.03564
AT1	AG2	0.00017	0.02142	0	0	1	1.000	0.05649	1.000	0.16342	1.000	AT1	1.000	0.01044	1.000	0	0		0	0	0.29356	1.000
AG4	AT1	0.00014	0.01778	0.03905	1.000	0.53948	1.000	0.5531	1.000	0.08995	1.000	AG4	1.000	0.00584	0.72416	0	0		0.66493	1.000	0.00592	0.73408
AG3	AG1	0	0	0	0	0	0	0	0	0	0	AG3	0	0	0	0	0		0.21268	1.000	0	0
AG5	AG2	0	0	0.13874	1.000	0.97261	1.000	0.57434	1.000	0.04594	1.000	AG5	1.000	0.01775	1.000	0	0		0.7092	1.000	0.00573	0.71625
AG5	AT1	0	0	0.33265	1.000	0.06654	1.000	0.34391	1.000	0.02794	1.000	AG5	1.000	0.04039	1.000	0	0		0.76757	1.000	0.02602	1.000
A1	AG2	0	0	0.46632	1.000	0.17357	1.000	0.20295	1.000	0.23972	1.000	A1	1.000	0.21879	1.000	0.22862	1.000		0.16262	1.000	0.69569	1.000
B2	AG2	0	0	0.0019	0.2508	0.93617	1.000	0.13765	1.000	0	0	B2	1.000	0.04308	1.000	0.26252	1.000		0.51212	1.000	0.93818	1.000
AG1	CT2	0	0	0.4829	1.000	0.16688	1.000	0.96278	1.000	0.69359	1.000	AG1	1.000	0.81678	1.000	0.08629	1.000		0.11295	1.000	0.20159	1.000
AC5	CT2	0	0	0.05227	1.000	0.54895	1.000	0.02745	1.000	0.0855	1.000	AC5	1.000	0	0	0.66368	1.000		1	1.000	0.06332	1.000
AG4	AG7	0.20428	1.000	0.43797	1.000	0.52704	1.000	0.5579	1.000	0.06087	1.000	AG4	1.000	0.03523	1.000	0.11568	1.000		0.07269	1.000	0.04906	1.000
AG1	A1	0.19937	1.000	0.93392	1.000	0.8358	1.000	0.06983	1.000	0.83571	1.000	AG1	1.000	0.88164	1.000	0.01097	1.000		0.00975	1.000	0.07785	1.000
AC5	AG1	0.00743	0.78758	0.32413	1.000	0.12568	1.000	0.91562	1.000	0.26245	1.000	AC5	1.000	0.38722	1.000	0.1587	1.000		0.12261	1.000	0.00844	1.000
AC2	B3	0.82882	1.000	0.56379	1.000	0.89136	1.000	0.66798	1.000	0.35112	1.000	AC2	1.000	0.74714	1.000	0.22063	1.000		0.68821	1.000	0.0461	1.000
AT1	AG7	0	0	0.01014	1.000	0.54511	1.000	0.74458	1.000	0.14537	1.000	AT1	1.000	0	0	0.0001	0.0128		0.2004	1.000	0.04579	1.000
AC4	AC1	0.25748	1.000	0.50359	1.000	0.52213	1.000	0.54153	1.000	0.16211	1.000	AC4	1.000	0.08062	1.000	0.12028	1.000		0.72682	1.000	0.85193	1.000
AC5	AG5	0	0	0.06639	1.000	0.35818	1.000	0.19514	1.000	0.02329	1.000	AC5	1.000	0.2189	1.000	0.16649	1.000		1	1.000	0.06248	1.000
AC2	AC1	0.56115	1.000	0.29867	1.000	0.27839	1.000	0.07603	1.000	0.02655	1.000	AC2	1.000	0.66463	1.000	0.786	1.000		1	1.000	0.10795	1.000
AC7	AT1	0.30525	1.000	0.04927	1.000	0.66598	1.000	0.59745	1.000	0.00977	1.000	AC7	1.000	0.01938	1.000	0.0198	1.000		0.6944	1.000	0.01523	1.000
AG1	AG7	0.32528	1.000	0.30019	1.000	0.21097	1.000	0.73933	1.000	0.52893	1.000	AG1	1.000	0.78832	1.000	0.04793	1.000		1	1.000	0.13999	1.000
AC2	A9	0.92631	1.000	0.14778	1.000	0.25515	1.000	0.34917	1.000	0.47553	1.000	AC2	1.000	0.93352	1.000	0.34088	1.000		0.08441	1.000	0.53016	1.000
AC7	A9	0.72813	1.000	0.33104	1.000	0.64695	1.000	0.55716	1.000	0.90143	1.000	AC7	1.000	0.91028	1.000	0.28105	1.000		0.97279	1.000	0.48026	1.000
AG5	AC1	0.00531	0.58941	0.85299	1.000	0.2246	1.000	0.03118	1.000	0.53504	1.000	AG5	1.000	0.00263	0.33138	0.00797	0.90858		0.99699	1.000	0.06515	1.000
AC5	AC7	0.00375	0.4275	0.51887	1.000	0.62084	1.000	0.00681	0.86487	0.13184	1.000	AC5	1.000	0.00991	1.000	0.74864	1.000		0.47581	1.000	0.02289	1.000
AC2	AC7	0.07803	1.000	0.42545	1.000	0.59074	1.000	0.92311	1.000	0.31622	1.000	AC2	1.000	0.07404	1.000	0.30243	1.000		0.95166	1.000	0.00435	0.55245
A9	AC4	0.04046	1.000	0.11399	1.000	0.12497	1.000	0.15312	1.000	0.03124	1.000	A9	1.000	0.14813	1.000	1	1.000		0.51484	1.000	1	1
AG4	B3	0.07433	1.000	0.27008	1.000	0.04507	1.000	0.83741	1.000	0.72552	1.000	AG4	1.000	0.299	1.000	0.05032	1.000		0.45121	1.000	0.23523	1.000
B2	AG5	0.22454	1.000	0.85175	1.000	0.52748	1.000	0.08335	1.000	0.98801	1	B2	1.000	0.41107	1.000	0.05593	1.000		0.6801	1.000	0.56998	1.000
AG3	A9	0.03083	1.000	0.76172	1.000	0.56733	1.000	0.57933	1.000	0.06089	1.000	AG3	1.000	0.96911	1	0.3956	1.000		1	1.000	0.02441	1.000
AC4	AG2	0.01707	1.000	0.64201	1.000	0.78046	1.000	0.2713	1.000	0.02905	1.000	AC4	0.62436	0.19262	1.000	0.02402	1.000		0.55538	1.000	0.9323	1.000
AG4	AC1	0.11393	1.000	0.2673	1.000	0.75758	1.000	0.34852	1.000	0.21	1.000	AG4	1.000	0.02742	1.000	0.02705	1.000		1	1.000	0.20625	1.000
AC1	AG2	0.00614	0.6754	0.93195	1.000	0.55661	1.000	0.244	1.000	0.30151	1.000	AC1	1.000	0.03086	1.000	0	0		0.42849	1.000	0.45356	1.000
AG3	CT2	0.00098	0.11956	0.27193	1.000	0.66614	1.000	0.59531	1.000	0.55489	1.000	AG3	1.000	0.75725	1.000	0.27098	1.000		0.36306	1.000	0.29259	1.000
CT2	AG5	0.00053	0.06625	0.63261	1.000	0.04769	1.000	0	0	0.30899	1.000	CT2	1.000	0.19211	1.000	0.3569	1.000		0.19683	1.000	0.55809	1.000
Number of loci detected : 17				BC = Bonferroni Correction
Number of populations detected : 11				P corrected P value
Markov chain parameters				Red number are P < 0.05
Dememorisation : 1000
Batches : 100
Iterations per batch : 1000
