# Supplementary material for: Microsatellite‐based analysis reveals Aedes aegypti populations in the Kingdom of Saudi Arabia result from colonization by both the ancestral African and the global domestic forms
Source: Evol Appl. 2024 Feb 22;17(2):e13661. doi: 10.1111/eva.13661 (PMC10883788; doi:10.1111/eva.13661)
Supplement: Supplementary file 3 — Additional file 3. [file EVA-17-e13661-s001.xlsx]

## Sheet: Sheet1
Raw microsatellites calls/ genotypes data used for this sudy.
Code samples	Sites name (according to Table 1)	Pop/region	AC2-1	AC2-2	AC5-1	AC5-2	AC7-1	AC7-2	AG3-1	AG3-2	B2-1	B2-2	AG1-1	AG1-2	AG4-1	AG4-2	B3-1	B3-2	CT2-1	CT2-2	A9-1	A9-2	AC4-1	AC4-2	AG5-1	AG5-2	AT1-1	AT1-2	A1-1	A1-2	AC1-1	AC1-2	AG2-1	AG2-2	AG7-1	AG7-2
1-1A(1)	Jazan villages	Jazan	179	179	138	144	120	134	156	156	95	101	108	108	137	151	159	159	175	177	186	186	133	133	167	171	150	156	148	154	186	186	107	107	146	157
1-1A(2)	Jazan villages	Jazan	179	179	144	147	120	120	156	158	98	101	108	110	155	155	159	164	177	179	177	186	123	133	167	173	150	160	154	154	200	200	107	113	144	149
1-1A(3)	Jazan villages	Jazan	179	179	141	149	120	134	156	162	86	104	114	114	155	159	159	159	175	179	186	186	123	133	167	167	158	158	150	150	200	200	107	107	145	147
1-1A(4)	Jazan villages	Jazan	179	179	145	147	120	120	156	156	104	104	108	114	155	159	159	168	175	175	180	186	125	133	169	173	150	150	150	150	186	202	107	109	149	157
1-1A(5)	Jazan villages	Jazan	179	179	147	150	120	120	156	158	86	101	108	110	151	159	159	159	175	179	177	186	125	147	167	167	150	156	160	160	188	200	121	157	151	157
1-1A(6)	Jazan villages	Jazan	179	179	147	147	120	120	156	156	104	104	108	114	155	159	159	168	175	179	186	186	123	125	167	167	150	154	150	154	188	200	107	109	149	157
1-1B(1)	Jazan villages	Jazan	179	179	147	150	120	120	156	162	104	104	108	114	137	153	159	168	175	179	183	183	123	133	163	167	152	160	154	154	186	200	107	107	157	159
1-1B(2)	Jazan villages	Jazan	179	179	147	147	120	134	156	156	104	104	108	114	155	157	159	168	179	179	177	177	123	123	167	167	150	160	160	160	198	200	121	121	157	207
1-1B(3)	Jazan villages	Jazan	179	179	147	147	120	120	155	162	104	104	114	114	155	161	159	159	179	179	183	183	123	133	167	167	150	156	154	154	186	188	145	145	150	159
1-1B(4)	Jazan villages	Jazan	179	179	144	147	120	134	158	158	104	104	110	112	137	159	159	159	175	181	186	186	125	125	163	173	150	160	148	154	186	188	107	117	149	157
1-1B(5)	Jazan villages	Jazan	179	179	144	152	120	134	158	158	95	104	110	112	155	159	159	159	175	179	177	186	125	125	165	167	152	158	148	154	186	188	105	107	149	149
1-1B(6)	Jazan villages	Jazan	179	179	147	147	120	120	154	156	86	101	108	112	137	137	164	168	175	175	186	186	123	125	167	173	150	156	150	150	198	202	109	113	151	157
1-2A(1)	Jazan villages	Jazan	179	179	145	150	120	134	156	156	104	104	114	114	137	151	159	159	175	179	186	186	123	123	167	167	158	160	154	160	186	200	117	117	149	149
1-2A(2)	Jazan villages	Jazan	175	179	147	152	120	134	156	162	86	101	108	114	159	161	159	159	175	175	186	186	123	125	163	167	150	162	154	154	186	188	107	109	149	157
1-2B(1)	Jazan villages	Jazan	175	179	147	147	132	134	158	158	86	104	110	110	157	161	159	159	175	175	186	186	123	125	167	167	150	158	150	150	186	188	105	105	144	149
1-2B(2)	Jazan villages	Jazan	179	179	147	147	120	134	154	156	104	104	108	112	155	157	159	159	175	175	186	186	123	125	163	173	158	160	150	150	186	202	117	117	144	149
1-2C(1)	Jazan villages	Jazan	179	179	147	152	120	126	156	162	98	98	114	114	155	159	168	168	179	179	183	186	123	125	163	171	156	158	150	150	198	200	123	123	149	157
1-2C(2)	Jazan villages	Jazan	179	179	147	147	126	134	156	162	104	104	108	114	159	159	159	159	175	177	186	186	123	133	163	167	150	158	148	154	186	194	105	107	157	157
1-3(1)	Jazan villages	Jazan	179	179	147	152	134	134	158	160	104	104	110	112	157	159	159	168	179	179	186	186	123	133	167	167	156	156	150	154	186	200	109	109	150	157
1-3(2)	Jazan villages	Jazan	179	179	152	152	120	134	156	156	104	104	108	108	155	157	159	168	179	187	177	183	123	125	167	167	156	156	150	154	186	186	109	117	149	150
2-1A(1)	Jazan villages	Jazan	179	179	146	150	120	120	154	162	98	104	112	114	155	155	168	168	175	179	186	186	123	125	167	173	152	158	150	150	188	188	117	121	157	157
2-1A(2)	Jazan villages	Jazan	179	179	146	150	120	134	156	162	104	104	114	114	155	155	168	168	175	179	186	186	123	125	167	173	158	170	150	150	188	202	121	121	149	157
2-1B(1)	Jazan villages	Jazan	179	179	147	150	120	132	155	162	86	104	114	114	153	155	164	168	175	187	186	186	123	125	163	167	156	156	150	150	188	200	107	109	149	157
2-1B(2)	Jazan villages	Jazan	179	179	147	150	120	120	154	162	104	104	106	114	155	155	155	159	175	185	177	186	123	125	163	169	152	156	150	150	188	188	107	107	150	157
3-1(1)	Jazan villages	Jazan	179	179	144	145	120	134	156	160	86	95	108	112	159	159	159	159	177	179	186	186	123	125	171	171	154	158	151	160	188	202	107	117	146	157
3-1(2)	Jazan villages	Jazan	179	179	147	150	120	120	156	162	104	104	108	114	155	161	159	159	175	179	186	186	123	137	167	173	154	156	154	160	200	200	107	121	149	149
3-2A(1)	Jazan villages	Jazan	179	179	150	152	120	120	156	156	86	86	108	108	155	155	159	159	179	179	186	186	149	149	163	167	158	162	154	154	188	196	109	117	151	157
3-2A(2)	Jazan villages	Jazan	179	179	144	152	120	120	156	158	104	104	114	114	155	155	159	159	179	181	186	186	123	123	171	175	150	156	160	160	188	188	117	157	144	157
3-2B(1)	Jazan villages	Jazan	179	181	147	152	120	134	156	158	104	104	108	110	159	159	164	164	175	175	186	186	123	125	163	167	158	168	150	154	188	202	109	163	149	157
3-2B(2)	Jazan villages	Jazan	179	179	149	150	120	126	156	158	104	104	114	114	159	159	159	159	175	183	177	186	123	123	165	167	152	158	150	154	186	202	109	109	150	155
3-2C(1)	Jazan villages	Jazan	179	179	136	150	120	120	155	162	104	104	114	114	155	159	159	164	175	179	186	186	123	123	171	171	152	158	151	151	188	198	107	107	149	150
3-2C(2)	Jazan villages	Jazan	179	179	145	147	120	120	156	156	98	104	108	108	137	137	159	159	175	179	186	186	149	149	169	171	152	156	148	150	188	188	109	121	157	157
3-3A(1)	Jazan villages	Jazan	179	179	147	149	120	120	156	162	86	104	108	114	137	155	164	168	175	187	186	186	123	123	165	167	156	164	151	154	186	188	109	121	150	154
3-3A(2)	Jazan villages	Jazan	179	179	150	154	120	126	158	162	86	104	110	114	137	155	159	159	175	179	186	186	123	123	165	171	154	158	150	160	200	200	109	109	157	157
3-3A(3)	Jazan villages	Jazan	179	179	147	150	120	134	156	170	104	104	114	114	155	157	139	159	175	187	186	186	123	123	165	165	160	160	150	150	186	186	107	107	149	149
3-3B(1)	Jazan villages	Jazan	179	179	141	144	120	120	154	158	104	104	112	112	159	159	159	168	175	179	186	186	123	123	163	173	154	156	157	160	188	188	107	121	150	157
3-3B(2)	Jazan villages	Jazan	177	179	147	150	126	126	162	162	104	104	114	114	137	159	159	168	175	179	186	186	123	133	165	173	152	160	148	148	188	200	161	213	148	149
3-3C(1)	Jazan villages	Jazan	179	179	147	152	120	120	154	156	104	104	112	112	137	157	159	159	175	179	186	186	123	123	167	171	156	158	154	154	188	200	107	107	149	149
3-3C(2)	Jazan villages	Jazan	179	179	147	154	120	120	156	158	104	104	108	110	157	159	159	159	175	179	186	186	123	123	167	167	150	150	150	160	188	198	123	143	157	157
3-3D(1)	Jazan villages	Jazan	179	179	138	149	126	134	154	158	95	104	112	112	157	157	159	168	175	175	186	186	123	123	167	171	150	162	154	160	188	200	107	107	149	157
3-3D(2)	Jazan villages	Jazan	179	179	136	147	120	120	156	156	104	104	108	108	155	159	159	159	179	179	186	186	123	123	167	171	150	152	150	154	186	198	109	109	149	157
3-3D(3)	Jazan villages	Jazan	179	179	141	150	120	134	156	156	86	98	108	108	155	159	159	159	179	179	186	189	125	125	171	171	158	158	150	150	200	200	109	109	149	157
3-3E(1)	Jazan villages	Jazan	179	179	136	150	120	122	156	158	86	104	114	114	137	155	159	168	175	175	186	186	123	123	167	171	152	160	148	150	184	188	109	109	149	149
3-3E(2)	Jazan villages	Jazan	179	179	149	152	120	134	156	156	86	104	108	108	159	165	159	159	175	175	186	189	123	123	165	167	156	168	150	150	188	188	109	109	153	157
3-3F(1)	Jazan villages	Jazan	179	179	138	150	120	126	154	158	104	104	112	112	137	159	159	168	175	179	186	186	123	123	173	173	150	158	154	154	184	200	117	213	150	150
3-3F(2)	Jazan villages	Jazan	175	177	147	150	120	120	156	160	104	104	108	108	155	155	159	159	175	175	186	186	125	125	167	171	150	160	150	150	186	202	109	163	149	149
3-3F(3)	Jazan villages	Jazan	179	179	147	150	134	134	156	162	86	104	108	114	137	155	164	164	175	175	186	186	123	125	167	171	156	158	157	160	186	188	107	109	157	159
3-4(1)	Jazan villages	Jazan	179	179	147	150	130	130	158	158	98	98	110	110	157	159	159	159	175	175	186	186	123	123	167	171	156	160	150	150	188	188	107	109	157	157
3-4(2)	Jazan villages	Jazan	179	179	147	150	120	120	156	156	98	104	108	108	151	155	159	168	175	179	186	186	123	123	167	167	152	156	151	151	188	200	109	109	152	157
3-5B(1)	Jazan villages	Jazan	175	175	147	149	134	134	156	162	98	98	114	114	155	159	159	159	175	179	186	186	123	123	169	169	154	168	150	160	200	202	107	125	149	158
3-5B(2)	Jazan villages	Jazan	175	179	147	150	120	120	158	158	98	104	110	112	155	159	159	159	179	179	186	186	123	133	169	171	152	168	151	151	194	200	109	121	149	149
3-5B(3)	Jazan villages	Jazan	175	179	150	150	120	120	158	158	98	104	110	112	155	159	159	159	179	179	186	186	123	133	169	171	152	168	151	151	194	200	109	121	157	157
3-6(1)	Jazan villages	Jazan	179	179	150	150	120	120	156	156	104	104	114	114	137	157	159	168	175	179	186	186	123	147	167	167	156	158	154	160	188	200	133	143	149	157
3-6(2)	Jazan villages	Jazan	179	179	147	150	120	120	156	162	86	104	108	114	155	159	152	159	175	179	183	186	123	123	167	167	158	158	150	151	186	200	109	121	149	159
3-6(3)	Jazan villages	Jazan	175	175	147	149	120	120	160	162	104	104	112	114	157	157	159	159	179	179	183	183	118	118	0	0	158	158	150	150	184	200	109	125	157	161
3-6(4)	Jazan villages	Jazan	175	179	147	149	120	120	160	160	95	104	110	112	157	157	159	159	175	179	183	186	118	123	0	0	156	156	150	160	184	200	107	125	149	161
4-1(1)	Jazan villages	Jazan	177	177	152	152	120	120	154	154	86	86	112	112	155	155	159	159	175	175	186	186	141	141	173	173	160	160	154	154	186	186	106	109	158	158
4-1(2)	Jazan villages	Jazan	177	178	149	152	120	120	154	158	86	95	112	112	155	155	159	168	175	175	174	177	133	133	163	171	152	152	150	150	186	200	111	113	146	157
5-1(1)	Jazan villages	Jazan	179	179	146	146	120	134	156	162	104	104	108	114	155	155	159	159	175	179	189	189	123	123	167	173	156	158	150	154	186	198	107	157	146	149
5-1(2)	Jazan villages	Jazan	179	179	138	147	120	120	158	158	98	104	110	110	155	157	159	164	175	179	186	186	123	123	165	165	156	160	148	148	186	200	107	121	149	150
5-1(3)	Jazan villages	Jazan	179	179	138	146	120	126	158	162	104	104	110	114	157	159	159	168	175	175	186	186	123	125	169	171	158	166	151	151	186	188	107	107	157	157
5-1(4)	Jazan villages	Jazan	179	179	146	147	120	120	154	156	86	104	112	112	137	155	168	168	175	175	186	186	123	123	167	167	154	156	154	154	188	188	109	109	157	157
SAJAZ1	Jazan villages	Jazan	179	179	147	150	120	134	156	158	86	104	108	110	137	153	159	168	175	177	186	186	123	125	167	169	158	160	154	154	186	198	145	145	144	157
SAJAZ3	Jazan villages	Jazan	179	179	145	147	120	134	156	156	86	104	114	114	151	155	164	168	175	179	186	186	123	125	163	167	150	156	150	154	188	200	117	121	150	150
SAJAZ10	Jazan villages	Jazan	179	179	147	147	120	120	155	162	86	104	114	114	137	151	159	159	175	175	183	186	133	133	167	167	152	158	154	160	186	186	107	107	157	209
SAJAZ11	Jazan villages	Jazan	175	179	144	150	120	134	156	162	86	104	108	114	155	157	159	168	179	179	186	186	125	125	167	167	150	158	160	160	200	202	121	121	150	157
SAJAZ12	Jazan villages	Jazan	175	179	147	148	122	134	156	156	104	104	108	108	137	151	159	159	175	175	177	186	123	123	167	167	156	158	148	148	198	200	107	107	149	159
SAJAZ13	Jazan villages	Jazan	179	181	147	148	134	134	156	156	95	104	0	0	137	151	159	159	175	175	177	186	125	125	0	0	156	168	148	154	198	200	109	145	149	209
SAJAZ14	Jazan villages	Jazan	175	179	147	147	120	134	0	0	104	104	112	112	137	137	159	159	177	177	183	186	123	123	163	167	158	158	150	150	186	188	107	121	149	157
SAJAZ15	Jazan villages	Jazan	179	179	150	152	120	134	156	158	104	104	108	110	151	157	159	168	175	179	186	186	123	125	167	167	156	158	160	160	186	202	107	113	157	157
8-1(1)	Jazan villages	Jazan	175	179	147	150	120	134	158	158	104	104	110	116	157	157	159	170	179	187	186	186	123	125	171	173	154	158	150	150	188	188	105	105	149	149
8-1(2)	Jazan villages	Jazan	179	179	145	149	120	120	151	156	86	86	110	114	137	137	159	159	179	187	177	186	123	125	163	167	156	156	150	150	188	200	109	141	159	159
8-1(3)	Jazan villages	Jazan	179	181	147	152	120	120	158	162	98	98	110	114	137	137	159	164	175	175	177	186	123	123	163	171	156	162	154	160	186	188	109	123	149	156
8-2(1)	Jazan villages	Jazan	179	181	147	147	120	134	156	158	104	104	114	114	137	165	159	159	175	187	0	0	123	123	163	165	152	160	150	154	188	200	107	111	159	159
8-2(2)	Jazan villages	Jazan	179	181	147	147	120	120	156	158	104	104	114	114	156	165	159	159	175	187	186	186	123	125	165	165	160	160	150	150	188	200	107	111	159	159
7-1(1)	Jazan highland	Jazan	179	179	150	154	120	120	156	156	98	98	108	108	155	155	159	164	179	187	183	189	123	123	167	171	154	156	160	160	186	190	105	105	144	152
7-1(2)	Jazan highland	Jazan	178	179	148	150	120	122	156	158	86	86	108	110	153	159	163	164	181	188	186	186	123	123	167	171	154	160	148	160	188	188	111	123	145	145
7-1(3)	Jazan highland	Jazan	179	179	145	145	118	120	149	149	98	104	108	108	153	163	159	167	177	179	186	191	122	125	167	171	154	160	151	151	190	198	109	139	144	155
7-1(4)	Jazan highland	Jazan	179	179	144	150	120	120	154	156	86	95	112	112	155	155	152	164	179	179	186	186	123	125	167	169	152	156	150	160	184	195	107	107	150	157
7-1(5)	Jazan highland	Jazan	179	179	152	154	120	120	158	158	104	104	108	108	155	155	164	168	175	181	183	191	123	123	167	181	154	158	154	163	188	188	107	109	150	158
7-1(6)	Jazan highland	Jazan	179	179	147	152	120	122	160	160	98	104	112	112	157	157	167	168	179	179	189	189	123	123	167	167	160	166	154	160	190	196	105	109	144	155
7-2(1)	Jazan highland	Jazan	175	179	145	147	120	128	158	158	86	98	110	110	155	157	159	159	175	179	177	177	123	123	167	173	152	166	150	150	200	202	109	109	150	155
7-2(2)	Jazan highland	Jazan	179	179	147	147	120	134	154	156	95	98	112	112	155	156	164	170	175	179	183	183	123	137	167	167	154	166	150	154	200	200	107	109	149	153
7-2(3)	Jazan highland	Jazan	179	179	140	151	118	120	156	156	86	104	108	108	155	157	159	164	177	179	177	183	123	123	165	165	152	152	148	157	186	200	107	107	175	203
7-2(4)	Jazan highland	Jazan	177	179	147	147	120	134	156	156	95	98	108	108	156	157	159	164	175	179	177	177	123	123	167	177	152	154	148	150	200	200	107	109	148	149
7-2(5)	Jazan highland	Jazan	177	179	147	147	126	134	156	160	86	98	108	112	137	155	164	170	175	179	177	180	123	137	167	167	154	166	150	154	186	200	107	109	153	175
7-2(6)	Jazan highland	Jazan	177	179	147	147	120	134	156	156	86	95	108	108	155	156	164	170	175	179	180	180	123	137	167	167	154	166	150	154	186	200	107	109	149	153
11-1(1)	Jazan highland	Jazan	179	179	141	153	120	122	156	156	86	98	114	114	155	155	159	162	175	181	186	186	123	123	167	171	152	162	154	154	188	188	107	111	145	163
11-1(2)	Jazan highland	Jazan	179	179	147	147	120	120	154	160	86	95	112	112	137	161	159	159	179	181	174	174	123	125	167	171	156	158	148	148	190	198	109	109	145	194
11-1(3)	Jazan highland	Jazan	179	179	138	141	120	128	160	160	86	98	112	114	155	155	159	162	175	181	186	186	123	123	167	171	152	162	148	154	188	188	107	111	145	163
11-1(4)	Jazan highland	Jazan	179	189	141	145	120	120	156	156	86	104	108	112	157	157	164	164	179	179	189	195	123	125	163	163	154	162	151	154	200	200	107	141	150	154
11-1(5)	Jazan highland	Jazan	178	179	147	147	120	120	158	158	86	95	110	110	137	161	159	168	179	181	0	0	123	123	167	171	156	158	150	154	190	198	109	109	145	194
11-2(1)	Jazan highland	Jazan	175	179	149	149	120	128	160	160	95	95	112	112	146	164	155	159	177	179	177	186	123	131	163	167	152	158	148	150	194	196	107	109	149	157
11-2(2)	Jazan highland	Jazan	179	179	138	139	120	122	158	158	98	98	110	110	137	157	159	168	177	179	191	191	123	125	167	167	154	154	150	154	186	186	103	107	146	229
11-2(3)	Jazan highland	Jazan	179	179	136	136	120	120	156	158	95	104	108	108	155	157	159	164	181	188	183	191	123	123	171	171	156	156	154	154	186	188	105	141	145	145
11-2(4)	Jazan highland	Jazan	179	179	141	146	120	120	156	158	95	104	108	110	155	155	155	159	175	183	180	180	127	127	167	167	152	152	151	154	200	200	107	171	146	164
11-2(5)	Jazan highland	Jazan	179	179	141	146	120	120	156	158	104	104	108	110	155	155	159	159	175	183	180	189	127	127	167	169	152	152	148	151	196	200	111	171	146	164
11-3(1)	Jazan highland	Jazan	179	179	145	147	120	120	156	162	98	101	108	114	155	155	159	159	179	183	183	183	123	123	167	167	156	158	150	151	188	194	107	107	149	155
11-3(2)	Jazan highland	Jazan	179	179	146	152	128	134	155	160	86	95	112	112	155	157	159	168	175	181	183	189	123	123	169	169	162	162	150	150	186	202	107	109	146	149
11-3(3)	Jazan highland	Jazan	179	179	147	150	118	120	158	158	86	104	106	110	155	155	155	164	175	181	0	0	123	123	173	173	156	156	151	151	186	186	107	109	145	155
11-3(4)	Jazan highland	Jazan	179	179	149	152	120	134	156	156	86	86	114	114	155	155	164	167	177	179	186	189	123	123	163	167	160	162	148	151	186	198	109	133	145	157
11-3(5)	Jazan highland	Jazan	179	179	141	147	118	120	156	160	86	95	112	112	153	155	159	159	177	179	180	183	123	125	167	173	158	166	150	160	188	204	111	111	163	192
12-1A(1)	Jazan highland	Jazan	178	179	141	145	120	122	156	156	86	86	114	114	155	159	159	159	181	187	177	186	123	147	163	173	150	160	151	151	188	204	106	113	151	157
12-1A(2)	Jazan highland	Jazan	170	179	138	146	120	120	0	0	86	104	112	112	151	159	159	159	175	175	186	191	123	123	171	175	154	168	148	154	194	198	109	109	149	170
12-1B(1)	Jazan highland	Jazan	175	179	138	150	122	128	158	160	86	86	110	110	153	157	159	164	175	187	183	183	123	123	167	173	160	172	150	157	194	200	105	109	148	155
12-1B(2)	Jazan highland	Jazan	179	179	138	147	120	122	156	158	95	98	114	114	137	155	159	164	175	175	183	186	123	123	171	171	152	154	148	154	186	198	107	113	144	156
12-2(1)	Jazan highland	Jazan	179	179	138	148	118	120	0	0	95	104	112	112	155	159	159	164	175	181	186	191	123	133	163	171	156	160	154	154	188	200	107	113	157	200
12-2(2)	Jazan highland	Jazan	179	179	140	150	134	134	158	158	86	104	110	110	151	161	168	168	175	175	186	186	123	127	159	167	154	154	151	160	186	188	109	111	148	159
12-2(3)	Jazan highland	Jazan	179	179	137	152	120	120	158	160	86	98	112	112	153	157	159	171	175	188	186	191	123	123	167	171	152	152	151	151	200	202	109	111	149	158
12-3(1)	Jazan highland	Jazan	175	179	140	156	120	120	160	160	101	104	106	112	155	157	159	159	179	183	180	189	123	123	167	167	154	156	154	157	186	195	111	115	150	157
12-3(10)	Jazan highland	Jazan	179	179	150	156	120	120	160	162	86	98	112	114	155	157	159	159	175	179	189	189	123	123	167	167	154	156	154	157	186	195	115	125	157	157
12-3(11)	Jazan highland	Jazan	179	179	144	145	120	122	156	160	98	101	108	112	137	155	159	159	175	179	186	189	123	123	167	175	158	158	154	154	186	195	103	107	145	147
12-3(12)	Jazan highland	Jazan	175	179	144	145	120	122	158	160	86	98	110	112	155	155	159	159	175	179	186	189	123	123	167	173	152	156	150	154	195	196	103	109	145	145
12-3(2)	Jazan highland	Jazan	179	179	147	149	120	120	156	158	86	98	114	114	137	137	159	159	179	187	177	177	123	133	171	173	150	160	148	154	188	200	105	107	149	155
12-3(3)	Jazan highland	Jazan	178	179	136	144	120	120	156	156	86	98	106	108	137	155	159	159	175	175	186	189	123	123	167	173	152	156	150	154	186	186	103	109	145	147
12-3(4)	Jazan highland	Jazan	179	179	146	147	120	120	154	156	86	86	106	108	137	155	159	159	175	179	186	186	123	123	169	169	152	156	150	160	188	196	107	109	149	151
12-3(5)	Jazan highland	Jazan	175	179	150	156	120	120	160	160	101	104	106	112	157	157	159	164	175	179	189	189	123	123	167	167	156	160	154	154	188	196	111	115	157	157
12-3(6)	Jazan highland	Jazan	178	179	144	145	120	122	156	156	98	101	106	108	137	155	151	159	175	179	183	183	123	123	173	173	152	158	154	170	186	186	103	107	146	146
12-3(7)	Jazan highland	Jazan	179	181	146	149	120	134	158	160	95	95	110	110	155	157	159	159	175	179	186	186	123	131	163	163	156	160	148	154	188	200	109	151	147	154
12-3(8)	Jazan highland	Jazan	179	179	147	147	120	120	156	158	86	104	108	110	151	155	159	159	175	179	177	186	123	123	163	171	150	160	148	150	186	200	109	141	157	173
12-3(9)	Jazan highland	Jazan	179	179	145	154	120	120	156	160	101	104	108	112	137	155	159	159	179	183	177	183	123	123	167	175	152	156	150	154	186	195	107	137	145	145
10-1A(1)	Jazan urban lowland	Jazan	179	179	149	150	120	124	156	156	98	104	114	114	137	137	159	159	175	179	186	186	123	123	165	173	154	154	154	160	188	188	109	109	149	149
10-1A(2)	Jazan urban lowland	Jazan	175	179	144	144	120	134	154	158	104	104	112	112	137	153	159	159	183	183	186	186	123	123	169	169	150	152	160	160	188	200	109	111	145	188
10-1B(1)	Jazan urban lowland	Jazan	179	179	147	149	120	120	154	158	95	104	112	112	151	153	159	168	175	175	177	177	118	123	171	173	156	156	150	150	186	200	107	155	157	157
10-1B(2)	Jazan urban lowland	Jazan	179	179	147	149	120	120	154	158	98	104	112	112	151	155	159	159	175	179	177	177	125	125	171	173	150	156	150	150	186	200	139	155	149	157
10-2(1)	Jazan urban lowland	Jazan	179	179	138	149	120	134	154	158	98	104	112	112	159	165	159	159	179	179	177	186	123	123	165	175	154	162	151	160	188	200	107	107	157	157
10-2(2)	Jazan urban lowland	Jazan	179	179	147	149	120	124	158	158	104	104	0	0	157	159	159	168	175	179	0	0	123	123	165	171	152	152	148	148	188	200	127	127	157	157
10-3A(1)	Jazan urban lowland	Jazan	175	179	138	150	128	134	156	158	98	98	114	114	155	157	159	159	179	183	186	186	123	123	167	173	158	160	0	0	198	198	113	151	145	150
10-3A(2)	Jazan urban lowland	Jazan	179	179	152	152	120	120	156	158	86	104	108	110	159	159	159	164	175	179	177	177	123	125	167	175	150	168	148	160	188	202	109	113	146	156
10-3B(1)	Jazan urban lowland	Jazan	179	179	149	152	120	128	154	156	104	104	112	112	137	157	159	159	175	179	186	186	123	125	171	173	150	152	148	154	186	200	111	153	157	157
10-3B(2)	Jazan urban lowland	Jazan	179	179	149	152	120	128	154	156	104	104	112	112	137	157	159	159	175	179	186	186	125	125	163	173	150	152	148	160	188	200	107	107	157	157
13-1(1)	Jazan urban lowland	Jazan	179	179	141	152	120	120	156	158	98	104	114	114	137	157	164	164	175	179	186	186	123	123	167	169	150	150	150	150	200	202	153	153	149	159
13-1(2)	Jazan urban lowland	Jazan	175	179	147	150	120	120	156	158	95	95	108	110	137	161	159	159	175	179	177	177	123	123	167	167	156	156	150	150	188	202	137	137	149	149
13-1(3)	Jazan urban lowland	Jazan	175	179	150	152	120	120	156	158	95	95	108	110	137	137	159	159	179	179	177	183	123	123	167	173	154	156	150	150	188	202	137	137	149	157
13-2(1)	Jazan urban lowland	Jazan	175	179	147	152	120	134	156	156	98	104	108	108	151	155	159	159	179	179	177	189	123	123	163	169	158	168	150	160	186	188	163	163	147	157
13-2(2)	Jazan urban lowland	Jazan	179	179	145	150	120	120	156	160	104	104	114	114	137	137	159	159	175	179	0	0	123	123	167	173	150	158	154	160	186	200	117	135	149	149
13-2(3)	Jazan urban lowland	Jazan	179	179	137	147	120	120	162	162	86	104	114	114	159	161	159	159	179	179	186	186	125	125	169	169	150	150	150	170	200	200	107	107	150	157
SAJAZ16	Jazan urban lowland	Jazan	179	179	147	152	120	126	154	156	104	104	112	112	137	157	159	159	179	179	0	0	123	123	165	167	156	156	154	160	200	200	149	153	150	157
SAJAZ17	Jazan urban lowland	Jazan	179	179	147	152	120	126	154	156	98	104	112	112	137	137	159	159	175	179	186	186	123	123	167	167	0	0	150	150	188	188	113	157	150	150
SAJAZ18	Jazan urban lowland	Jazan	179	179	142	152	120	134	160	160	95	104	112	112	137	157	159	168	175	179	191	191	123	125	167	167	152	158	150	150	188	196	107	125	144	149
SAJAZ19	Jazan urban lowland	Jazan	179	179	138	149	120	120	154	154	104	104	112	112	137	155	164	168	179	183	186	189	123	123	0	0	158	158	154	154	188	188	113	113	146	149
SAJAZ20	Jazan urban lowland	Jazan	175	179	137	152	120	120	158	158	86	104	106	110	137	151	159	159	179	179	183	186	123	123	163	165	160	160	151	154	186	200	113	117	145	157
SAJAZ21	Jazan urban lowland	Jazan	175	179	140	152	120	120	155	162	104	104	114	114	137	155	159	159	179	181	0	0	123	125	173	173	156	156	148	150	186	204	105	105	151	157
SAJAZ22	Jazan urban lowland	Jazan	175	175	147	152	134	134	154	156	86	104	112	112	137	161	159	168	179	183	186	186	123	125	169	169	150	158	150	154	186	198	153	153	157	157
SAJAZ27	Jazan urban lowland	Jazan	179	179	138	149	120	122	156	156	86	104	108	108	155	157	170	170	175	179	186	186	123	123	165	165	156	160	148	150	186	186	109	109	146	149
SAJAZ28	Jazan urban lowland	Jazan	179	179	149	150	120	120	156	156	104	104	106	108	155	155	159	159	175	175	183	183	123	125	163	163	152	156	148	154	186	200	105	109	149	159
SAJAZ29	Jazan urban lowland	Jazan	179	179	147	152	120	132	158	158	95	104	106	110	137	159	159	159	177	181	177	183	125	133	163	163	160	160	150	150	200	202	117	117	145	147
SAJAZ30	Jazan urban lowland	Jazan	177	179	138	152	120	126	154	156	104	104	112	112	137	155	159	159	179	187	177	189	123	123	163	173	150	156	150	154	188	200	107	121	149	153
Jaz34	Jazan urban lowland	Jazan	175	179	147	148	120	120	158	162	86	104	110	114	137	151	159	168	175	175	177	186	123	123	163	167	158	160	148	148	188	198	107	109	149	150
Jaz35	Jazan urban lowland	Jazan	179	181	144	150	134	134	156	156	104	104	108	108	151	155	159	159	179	179	186	186	125	125	167	167	150	150	160	160	200	202	121	121	149	159
Jaz36	Jazan urban lowland	Jazan	179	181	147	150	120	134	156	158	104	104	108	110	137	155	159	164	179	179	186	186	123	125	163	163	154	160	154	154	186	200	107	107	149	150
Jaz37	Jazan urban lowland	Jazan	179	181	144	148	120	122	156	158	95	104	108	110	137	151	159	168	175	179	177	186	123	125	163	167	150	160	148	154	186	188	109	121	149	150
Jaz38	Jazan urban lowland	Jazan	179	181	147	150	120	124	156	158	95	104	108	110	137	151	159	159	175	179	177	186	123	125	163	167	158	160	148	150	186	188	107	123	157	209
Jaz39	Jazan urban lowland	Jazan	175	179	144	147	120	122	156	162	95	104	108	114	137	151	159	168	175	179	177	186	123	125	167	169	150	152	148	154	184	186	107	109	144	150
Jaz40	Jazan urban lowland	Jazan	175	179	144	148	122	134	156	156	104	104	108	108	137	151	159	159	175	179	177	186	125	125	163	163	160	168	148	154	188	200	107	109	149	209
SAJED35	Jeddah	Jeddah	179	179	138	149	124	134	154	158	104	104	112	112	137	159	159	159	175	187	177	186	123	125	165	173	160	160	150	154	186	188	111	111	159	159
SAJED37	Jeddah	Jeddah	175	179	147	151	120	120	156	156	86	86	114	114	137	137	159	168	175	179	186	186	123	123	173	175	0	0	150	160	188	188	107	121	155	157
SAJED38	Jeddah	Jeddah	175	179	138	149	120	120	156	158	104	104	114	114	137	159	139	168	175	179	191	191	123	125	173	173	156	160	150	160	186	188	107	109	149	159
SAJED39	Jeddah	Jeddah	179	179	150	154	124	130	154	158	98	104	112	112	159	159	159	159	175	179	177	186	123	123	173	173	154	160	148	150	186	188	109	149	157	159
SAJED40	Jeddah	Jeddah	177	179	149	149	124	134	158	162	104	104	110	114	137	137	139	168	175	179	177	191	123	123	173	173	154	160	150	154	188	188	109	149	149	159
35-1(1)	Jeddah	Jeddah	179	179	146	150	130	132	156	156	95	104	108	108	137	137	159	159	175	187	177	186	123	123	163	167	158	162	150	160	188	198	107	145	157	159
35-1(2)	Jeddah	Jeddah	179	179	146	150	130	132	156	158	95	104	108	110	137	137	139	159	175	187	177	186	123	125	167	173	158	162	148	150	188	188	123	145	155	157
35-1(3)	Jeddah	Jeddah	179	179	146	150	130	132	156	156	86	104	108	108	137	137	159	159	175	187	177	186	123	123	167	173	158	162	148	150	188	188	107	147	155	157
35-2(1)	Jeddah	Jeddah	179	179	149	150	120	122	156	158	104	104	108	110	137	161	159	159	175	175	186	186	123	125	167	175	150	160	148	160	200	200	107	177	149	159
35-2(2)	Jeddah	Jeddah	179	179	138	147	120	134	156	158	104	104	108	110	159	159	159	159	175	179	186	186	123	125	167	173	156	158	160	160	186	200	109	111	157	161
35-2(3)	Jeddah	Jeddah	175	179	138	147	120	134	156	158	104	104	108	110	137	137	159	159	175	179	186	186	123	125	167	173	158	164	150	150	186	186	107	121	159	161
35-2(4)	Jeddah	Jeddah	175	181	149	150	120	134	156	156	104	104	108	108	137	159	159	159	175	179	183	186	123	125	165	175	150	156	150	150	188	188	109	141	148	159
35-2(5)	Jeddah	Jeddah	179	179	150	150	120	122	156	162	104	104	108	114	137	137	159	159	175	175	186	186	123	125	171	171	160	160	160	160	188	200	107	177	149	157
35-3-1(1)	Jeddah	Jeddah	179	179	138	150	120	124	154	156	104	104	112	112	137	159	159	168	179	187	186	186	123	125	167	175	156	158	154	160	200	200	123	137	157	159
35-3-1(2)	Jeddah	Jeddah	179	179	149	149	120	120	156	156	104	104	114	114	159	159	159	159	179	179	186	186	123	123	165	167	150	152	150	150	188	200	107	119	148	157
35-3-2(1)	Jeddah	Jeddah	175	179	146	152	120	124	156	162	98	104	108	114	137	159	159	159	175	179	186	186	123	123	173	175	150	156	150	150	200	200	109	127	159	165
35-3-2(2)	Jeddah	Jeddah	179	179	147	147	124	130	155	156	98	104	114	114	159	159	159	159	175	175	186	186	125	125	163	171	154	156	150	160	186	200	107	109	149	159
35-3-3(1)	Jeddah	Jeddah	179	179	146	150	120	124	156	156	104	104	108	108	137	137	159	159	179	179	186	186	123	125	167	173	160	160	160	160	186	200	109	143	149	157
35-3-4(1)	Jeddah	Jeddah	179	181	147	150	128	134	156	158	104	104	108	110	137	137	159	164	179	179	186	186	123	123	173	173	156	158	160	160	186	200	111	143	157	159
35-3-4(2)	Jeddah	Jeddah	179	179	147	147	120	124	156	158	98	98	108	110	159	159	139	159	175	179	183	186	123	125	173	173	152	156	150	160	186	188	131	147	148	157
35-3-5(1)	Jeddah	Jeddah	179	179	138	149	120	124	156	156	86	104	108	108	137	137	159	168	179	179	177	186	123	123	167	175	150	164	150	154	188	200	131	135	157	157
35-3-5(2)	Jeddah	Jeddah	179	179	147	149	120	134	154	162	104	104	112	112	137	137	159	159	175	179	177	186	123	125	167	175	150	164	150	150	188	188	127	135	157	157
35-3-6(1)	Jeddah	Jeddah	179	179	147	150	120	134	156	156	86	104	108	108	159	159	139	159	179	179	177	177	125	125	171	173	150	160	150	150	186	200	133	141	148	157
35-3-6(2)	Jeddah	Jeddah	179	179	150	152	120	134	154	158	98	104	112	112	159	159	159	164	175	179	186	186	123	123	165	169	156	156	154	160	186	188	107	111	157	157
35-4-1(1)	Jeddah	Jeddah	177	179	149	150	120	124	156	158	104	104	108	110	137	137	159	159	175	179	177	186	123	123	167	167	152	158	150	154	188	188	107	145	149	149
35-4-1(2)	Jeddah	Jeddah	175	179	149	150	120	120	156	158	104	104	114	114	159	159	159	159	175	179	183	186	123	123	163	175	158	162	148	160	188	188	143	157	149	159
35-4-1(3)	Jeddah	Jeddah	175	179	148	151	120	134	156	158	104	104	114	114	159	159	159	159	179	179	186	186	123	125	173	173	154	158	148	150	200	200	107	119	148	159
35-4-2(1)	Jeddah	Jeddah	175	179	147	149	120	120	156	160	104	104	108	112	137	159	164	168	175	175	186	186	123	125	163	175	160	160	157	160	186	188	107	131	149	157
35-4-2(2)	Jeddah	Jeddah	179	179	147	147	120	132	156	156	98	104	108	108	137	155	164	164	175	175	177	186	123	125	167	173	156	160	157	160	188	188	107	111	149	157
35-4-2(3)	Jeddah	Jeddah	175	177	147	149	120	120	158	160	104	104	110	112	137	159	159	168	175	179	186	186	123	123	173	175	156	160	150	160	186	200	107	131	149	149
35-4-2(4)	Jeddah	Jeddah	175	179	147	149	120	132	156	158	98	104	108	110	137	159	159	168	175	179	186	186	123	125	171	173	156	156	150	160	188	200	107	111	159	159
35-4-2(5)	Jeddah	Jeddah	177	179	147	147	120	132	156	158	98	104	108	110	137	155	164	168	175	179	186	186	123	125	167	173	156	160	157	160	186	200	107	111	149	157
35-5-1(1)	Jeddah	Jeddah	175	179	146	149	120	132	156	156	104	104	108	108	137	159	159	164	175	175	186	186	123	123	163	167	160	160	150	150	186	200	129	129	155	157
35-5-1(2)	Jeddah	Jeddah	175	179	146	150	120	132	156	156	104	104	108	108	137	159	164	168	175	179	186	186	123	125	163	167	160	160	150	160	186	186	129	129	155	157
35-5-2(1)	Jeddah	Jeddah	179	179	147	147	120	130	158	158	104	104	110	110	159	159	159	168	175	179	177	186	123	125	167	173	156	156	154	160	186	188	131	149	157	167
35-5-2(2)	Jeddah	Jeddah	179	179	150	151	120	120	156	158	104	104	114	114	137	159	159	159	175	179	177	177	123	123	173	173	160	160	150	154	188	200	107	109	159	175
35-5-2(3)	Jeddah	Jeddah	179	179	138	145	120	134	156	156	98	104	108	108	137	161	168	168	175	179	177	186	123	125	163	173	152	156	148	150	186	188	107	107	157	159
35-5-2(4)	Jeddah	Jeddah	177	179	147	147	120	120	156	158	98	104	108	110	137	159	159	164	175	179	186	186	123	123	163	167	156	158	154	160	188	188	109	149	157	157
35-5-2(5)	Jeddah	Jeddah	179	179	145	145	120	120	156	156	104	104	108	108	137	161	159	159	179	179	177	177	125	125	163	173	156	160	150	154	188	188	107	109	149	159
35-6(1)	Jeddah	Jeddah	175	179	146	150	120	120	156	162	104	104	108	114	137	137	159	159	175	179	183	186	123	125	167	173	156	160	148	150	188	200	111	141	144	149
35-6(2)	Jeddah	Jeddah	179	179	138	150	134	134	158	158	104	104	110	110	159	159	164	168	175	179	186	186	123	125	167	173	158	160	154	154	186	200	111	143	157	159
35-6(3)	Jeddah	Jeddah	179	179	138	147	120	134	154	156	104	104	112	112	137	137	159	159	175	179	186	186	123	123	165	175	156	158	150	154	188	200	107	143	159	159
35-6(4)	Jeddah	Jeddah	175	179	147	147	120	134	156	160	86	104	108	112	137	137	139	159	175	175	177	186	123	125	165	173	156	164	148	150	188	200	107	141	157	159
35-6(5)	Jeddah	Jeddah	179	179	147	147	120	124	156	158	86	104	108	110	137	159	159	159	175	175	186	186	123	125	163	163	152	160	150	150	186	188	109	147	159	159
40-1(1)	Madinah	Madinah	179	179	147	147	120	120	156	158	104	104	108	110	137	137	139	159	179	179	186	186	125	125	165	173	156	156	148	150	188	200	109	123	155	159
40-1(2)	Madinah	Madinah	179	179	150	152	120	120	158	160	104	104	110	112	159	159	159	159	179	179	186	186	123	125	169	173	152	152	148	154	188	200	107	151	149	149
40-1(3)	Madinah	Madinah	179	179	150	150	120	120	158	158	104	104	110	110	159	159	159	159	179	187	183	183	123	125	169	169	152	152	154	154	200	200	107	107	149	149
40-1(4)	Madinah	Madinah	179	179	147	150	120	120	156	158	104	104	108	110	137	159	159	168	175	179	177	177	123	125	163	165	152	156	148	148	200	200	107	109	149	155
40-1(5)	Madinah	Madinah	179	181	150	152	120	134	156	162	86	98	108	114	137	137	159	168	175	179	186	186	125	127	163	167	152	168	150	160	188	188	107	107	149	149
40-1(6)	Madinah	Madinah	179	179	149	152	120	134	158	162	104	104	110	114	137	137	139	159	179	185	186	186	125	125	163	171	156	158	154	154	188	188	107	109	157	157
40-2(1)	Madinah	Madinah	179	181	144	152	120	134	156	162	104	104	114	114	159	159	159	159	179	185	177	186	123	123	165	173	158	158	160	160	200	200	107	107	159	159
40-2(2)	Madinah	Madinah	179	179	144	152	120	134	156	158	104	104	114	114	159	159	159	168	179	185	177	186	123	125	173	173	158	158	160	160	188	188	107	107	159	159
40-2(3)	Madinah	Madinah	179	179	144	152	120	134	156	158	104	104	114	114	159	159	159	159	179	185	186	186	123	123	165	173	158	158	154	154	200	200	107	107	159	159
40-2(4)	Madinah	Madinah	179	179	152	152	120	120	156	158	104	104	108	110	137	159	159	159	175	175	177	186	123	123	173	173	158	160	160	160	186	200	107	107	159	159
40-2(5)	Madinah	Madinah	179	179	147	150	120	120	156	156	104	104	114	114	137	159	159	159	175	185	186	186	123	125	163	173	158	158	160	160	188	188	107	107	157	159
40-2(6)	Madinah	Madinah	179	179	150	152	120	120	156	156	104	104	114	114	137	137	159	159	175	185	186	186	123	125	163	167	156	160	160	160	186	188	107	107	157	159
40-3(1)	Madinah	Madinah	179	179	150	150	120	120	156	158	104	104	114	114	155	159	159	159	185	185	186	186	123	123	173	173	156	158	154	154	188	200	107	107	149	159
40-3(2)	Madinah	Madinah	179	179	149	152	120	120	156	156	104	104	114	114	137	157	159	168	175	175	177	186	125	125	173	173	156	158	150	154	188	200	107	111	149	157
40-3(3)	Madinah	Madinah	179	179	150	150	120	120	156	158	104	104	114	114	159	159	159	159	185	185	186	186	123	123	173	173	158	158	154	154	188	188	107	107	157	159
40-3(4)	Madinah	Madinah	179	179	150	151	120	120	156	158	104	104	114	114	159	159	159	159	179	185	186	186	123	123	173	173	158	158	150	154	188	200	107	107	157	159
40-3(5)	Madinah	Madinah	179	179	144	144	120	120	156	158	104	104	114	114	137	159	159	159	179	179	186	186	123	125	173	173	158	160	150	160	188	188	107	107	157	159
40-3(6)	Madinah	Madinah	175	179	147	149	120	132	160	162	104	104	114	114	137	137	159	168	175	175	186	186	123	123	173	175	156	162	150	154	188	188	107	107	150	159
40-4(1)	Madinah	Madinah	179	179	147	151	120	120	156	162	104	104	108	114	137	159	159	168	179	179	186	189	123	123	165	171	150	156	154	154	186	188	107	107	159	176
40-4(2)	Madinah	Madinah	177	179	150	150	120	120	156	156	104	104	108	108	137	159	159	168	179	185	186	186	123	123	163	175	158	160	150	150	188	188	107	107	148	159
40-4(3)	Madinah	Madinah	179	181	138	147	128	134	156	162	104	104	108	114	137	155	139	159	175	179	186	186	123	123	165	169	156	160	154	154	188	200	109	127	159	159
40-4(4)	Madinah	Madinah	179	179	150	153	120	120	156	158	104	104	108	110	137	137	139	159	175	175	186	186	123	123	169	173	156	160	150	154	188	200	109	127	157	159
40-4(5)	Madinah	Madinah	177	179	150	153	120	120	158	162	104	104	110	114	137	155	159	159	175	175	186	186	123	123	165	169	156	160	150	154	188	200	109	127	159	159
40-4(6)	Madinah	Madinah	179	179	150	152	120	124	156	160	104	104	108	108	155	157	139	159	175	175	177	186	125	125	169	175	156	156	150	154	188	188	123	123	159	159
40-5(1)	Madinah	Madinah	177	179	147	147	120	134	156	162	86	104	108	114	137	137	159	159	179	179	183	186	123	123	167	171	156	160	150	150	188	200	107	125	157	159
40-5(2)	Madinah	Madinah	179	179	147	147	120	120	156	160	86	104	108	108	137	159	139	159	175	179	183	189	123	123	167	173	150	156	150	150	188	188	111	111	157	165
40-5(3)	Madinah	Madinah	179	179	147	147	120	134	156	160	86	104	108	108	137	137	139	159	179	179	177	186	123	123	167	167	152	156	148	150	188	200	107	125	157	159
40-5(4)	Madinah	Madinah	179	179	147	153	120	120	158	162	104	104	110	114	137	155	139	159	175	187	177	177	123	125	163	167	156	160	154	160	188	200	107	147	159	176
40-5(5)	Madinah	Madinah	179	179	147	150	120	120	156	158	104	104	108	110	137	159	139	159	175	179	183	189	123	123	167	173	150	156	150	150	188	188	109	111	157	165
40-5(6)	Madinah	Madinah	179	181	149	152	120	120	154	158	86	104	112	112	137	159	159	168	175	179	186	186	123	125	163	167	150	150	148	163	188	200	107	125	149	157
40-6(1)	Madinah	Madinah	179	179	147	150	120	120	154	158	104	104	112	112	137	155	159	168	175	187	183	186	123	127	165	173	156	158	160	160	188	188	107	107	149	159
40-6(2)	Madinah	Madinah	179	179	147	150	120	120	154	158	104	104	112	112	137	137	159	159	175	187	183	186	123	123	163	173	158	160	150	160	188	188	107	123	149	159
40-6(3)	Madinah	Madinah	179	179	147	150	120	120	154	158	104	104	112	112	137	137	159	168	175	187	183	186	123	127	165	173	158	158	160	160	188	188	107	123	157	159
40-6(4)	Madinah	Madinah	179	179	147	150	120	134	158	158	104	104	110	110	137	137	159	168	175	187	177	183	123	127	163	173	156	160	160	160	188	188	107	123	149	159
40-6(5)	Madinah	Madinah	179	179	147	152	120	128	156	162	104	104	108	114	137	157	159	168	175	179	186	186	123	127	167	173	152	160	154	154	188	190	107	123	155	157
40-6(6)	Madinah	Madinah	179	179	150	150	124	134	158	162	104	104	110	114	137	155	159	168	175	175	177	183	123	127	163	175	156	158	160	160	188	188	107	107	157	159
40-7(1)	Madinah	Madinah	179	179	147	151	120	120	156	160	95	104	108	108	137	137	159	159	175	179	177	186	123	123	167	171	156	160	150	154	188	200	109	113	157	159
40-7(2)	Madinah	Madinah	177	179	147	151	120	120	156	162	104	104	108	114	137	137	159	159	175	179	177	186	123	123	167	171	152	160	150	154	188	200	109	125	157	159
40-7(3)	Madinah	Madinah	177	179	147	151	120	120	156	162	86	104	108	114	137	137	139	159	175	179	177	186	123	123	167	171	156	160	148	148	188	200	107	125	159	159
40-7(4)	Madinah	Madinah	177	179	147	151	120	120	156	162	86	104	108	114	137	137	139	159	175	179	183	186	123	123	167	171	152	156	148	150	188	200	107	125	159	159
40-7(5)	Madinah	Madinah	177	179	147	151	120	120	156	162	86	104	108	114	137	137	139	159	175	179	177	186	123	123	171	171	152	156	148	150	188	200	107	125	159	159
40-7(6)	Madinah	Madinah	179	179	147	147	120	134	156	160	104	104	108	108	137	137	139	159	179	179	183	186	123	123	167	167	152	160	148	150	188	200	109	125	157	159
34-1(1)	Makkah	Makkah	179	181	149	149	120	120	156	162	86	104	114	114	137	159	139	159	175	179	186	186	125	125	167	169	160	160	154	154	186	200	107	107	149	157
34-1(2)	Makkah	Makkah	177	179	150	150	120	134	156	158	98	101	108	110	137	159	139	159	175	175	183	186	123	125	163	163	152	160	154	160	188	188	107	109	157	157
34-10(1)	Makkah	Makkah	175	179	147	150	134	134	156	158	104	104	108	110	137	157	159	159	175	175	186	189	123	123	167	167	156	160	154	154	188	188	121	141	148	159
34-11(1)	Makkah	Makkah	175	185	147	147	120	120	162	162	104	104	114	114	137	159	159	159	179	187	186	189	123	125	163	163	156	158	154	160	188	188	107	109	149	157
34-11(2)	Makkah	Makkah	179	179	150	150	120	136	160	162	86	104	112	114	137	159	159	168	175	175	183	186	123	125	163	173	156	156	148	150	188	200	125	127	150	157
34-12(1)	Makkah	Makkah	179	179	149	150	120	130	156	156	98	104	108	108	137	159	159	159	179	179	183	183	123	125	165	167	160	168	160	160	186	188	107	107	149	157
34-12(2)	Makkah	Makkah	179	179	147	152	120	120	160	160	104	104	112	112	157	159	159	164	175	179	186	186	125	125	163	165	160	160	150	150	188	188	107	133	157	159
34-13(1)	Makkah	Makkah	175	175	150	154	120	120	158	158	104	104	110	110	137	137	159	159	179	187	186	186	123	125	167	173	150	156	150	150	188	200	107	107	149	157
34-14(1)	Makkah	Makkah	179	181	149	150	120	120	154	158	104	104	112	112	137	137	159	159	175	179	177	186	123	125	163	175	156	160	150	154	186	200	107	143	157	183
34-15(1)	Makkah	Makkah	179	179	147	154	120	120	158	158	104	104	110	110	137	159	159	159	175	179	177	177	123	123	167	167	150	160	151	151	188	200	107	145	148	161
34-15(2)	Makkah	Makkah	179	179	147	149	120	132	156	162	104	104	108	114	137	159	159	164	179	179	177	177	123	123	163	177	152	152	154	154	188	188	107	131	157	157
34-16(1)	Makkah	Makkah	179	179	138	149	120	134	156	156	104	104	108	108	137	137	159	159	175	179	177	186	125	125	163	167	156	160	148	154	188	200	107	125	157	159
34-17(1)	Makkah	Makkah	179	179	147	149	120	124	158	162	104	104	110	114	137	159	139	159	175	179	177	186	123	123	163	167	156	160	150	157	188	200	109	139	149	157
34-17(2)	Makkah	Makkah	179	179	147	149	120	124	158	162	104	104	110	114	137	159	139	159	175	175	186	186	123	125	163	167	156	160	154	157	188	200	109	121	149	157
34-18(1)	Makkah	Makkah	179	179	138	147	120	120	156	160	104	104	108	112	137	157	159	159	179	179	186	186	125	125	167	175	158	160	150	154	200	200	107	145	144	157
34-18(2)	Makkah	Makkah	179	181	147	149	120	120	156	162	98	104	108	114	137	157	159	159	175	187	177	186	125	125	175	177	154	160	150	150	186	188	111	135	157	157
34-2(1)	Makkah	Makkah	179	179	138	145	120	130	160	160	104	104	112	112	137	157	159	159	179	179	186	186	123	123	173	173	164	168	154	154	200	200	107	107	149	159
34-2(2)	Makkah	Makkah	179	179	147	147	120	120	156	158	104	104	108	110	137	159	159	159	179	179	180	186	125	125	173	175	156	160	148	150	200	200	143	143	157	159
34-3(1)	Makkah	Makkah	175	179	147	152	120	120	154	160	86	104	112	112	137	161	159	168	175	179	186	186	123	125	163	167	156	168	148	150	188	200	107	109	149	157
34-3(2)	Makkah	Makkah	179	179	147	149	120	124	156	158	104	104	108	110	137	159	164	164	175	179	177	177	123	125	167	167	164	176	154	154	186	190	107	137	149	159
34-4(1)	Makkah	Makkah	179	179	147	150	120	120	156	162	104	104	108	114	157	157	159	168	175	175	186	186	125	125	167	167	160	172	154	160	188	200	107	109	159	159
34-4(2)	Makkah	Makkah	179	181	149	149	134	134	156	158	86	104	108	110	137	159	139	159	175	175	177	186	123	125	163	167	156	160	150	160	188	188	125	141	157	157
34-5(1)	Makkah	Makkah	179	179	138	150	120	130	156	162	86	104	108	114	137	137	159	168	175	175	186	186	125	125	167	167	160	162	154	160	188	188	127	133	159	161
34-5(2)	Makkah	Makkah	175	179	140	150	120	120	156	156	104	104	108	108	157	159	159	164	175	187	183	186	123	125	173	175	152	154	150	160	186	200	107	107	149	165
34-6(1)	Makkah	Makkah	179	179	147	150	120	128	158	158	104	104	110	110	137	159	159	159	175	179	186	186	125	125	163	171	156	160	150	160	186	188	107	107	157	161
34-6(2)	Makkah	Makkah	179	179	147	147	120	134	156	158	104	104	108	110	137	159	159	159	175	175	186	186	125	125	163	167	156	160	150	160	186	188	109	111	159	161
34-7(1)	Makkah	Makkah	179	179	147	150	120	124	154	162	86	104	112	112	137	159	159	164	175	179	183	186	123	125	167	175	160	162	154	154	188	200	121	121	157	165
34-7(2)	Makkah	Makkah	179	179	145	145	120	120	156	156	86	104	108	108	137	159	159	168	175	179	177	186	123	123	167	167	158	160	154	160	188	200	107	107	149	149
34-8(1)	Makkah	Makkah	175	179	147	150	120	120	158	162	104	104	110	114	155	159	139	159	179	179	186	186	123	123	167	169	152	156	154	154	188	200	111	125	157	159
34-9(1)	Makkah	Makkah	179	179	145	145	120	134	156	156	86	104	108	108	137	159	159	159	175	179	177	186	123	125	167	167	158	160	154	154	186	188	107	125	149	149
N1a-1	Najran	Najran	179	179	147	147	120	134	156	162	104	104	108	114	137	159	159	159	175	185	186	186	123	133	171	171	154	158	154	154	188	200	137	0	159	159
N1a-2	Najran	Najran	179	179	147	147	128	134	154	158	98	104	112	112	137	159	159	159	175	187	186	186	133	133	167	167	150	156	150	160	198	200	109	127	159	159
N1a-3	Najran	Najran	175	179	147	147	120	130	156	162	104	104	108	114	137	137	159	163	179	185	186	186	123	123	171	173	156	156	148	150	200	200	111	111	159	159
N1b-1	Najran	Najran	179	179	147	147	120	128	158	162	104	104	110	114	137	159	159	159	175	179	186	186	133	133	163	171	160	160	148	150	188	200	107	137	157	157
N1b-2	Najran	Najran	179	179	147	150	128	134	156	158	104	104	114	114	137	159	159	168	175	175	186	186	133	133	163	171	160	160	148	150	186	200	109	137	157	157
N1b-3	Najran	Najran	177	179	147	154	120	120	156	162	104	104	108	114	159	159	159	168	175	185	186	186	125	125	163	163	154	160	150	150	200	200	0	0	155	159
N1c-1	Najran	Najran	177	179	145	149	120	128	156	162	104	104	114	114	137	159	159	164	175	175	183	186	125	125	167	173	156	160	150	150	188	200	111	137	159	159
N1c-2	Najran	Najran	179	179	147	147	120	120	160	162	104	104	114	114	157	157	159	159	175	175	186	186	125	125	163	167	154	160	148	150	186	200	137	0	159	159
N1c-3	Najran	Najran	179	179	147	149	120	134	154	158	104	104	112	112	137	159	159	159	175	185	186	186	123	123	167	167	160	160	150	160	200	200	107	109	157	157
N2-1	Najran	Najran	175	175	147	154	120	134	162	162	104	104	114	114	137	159	159	168	179	185	186	186	125	125	175	175	160	160	148	148	188	200	127	137	159	165
N2-2	Najran	Najran	175	179	147	154	128	134	156	162	104	104	114	114	137	159	159	168	179	179	186	186	125	125	175	175	160	160	148	150	188	200	127	137	159	159
N2-3	Najran	Najran	175	179	147	147	128	134	156	162	104	104	114	114	137	159	159	168	175	179	186	186	125	125	171	175	160	160	148	148	188	200	127	0	159	159
N2-4	Najran	Najran	179	179	147	147	128	128	156	158	104	104	114	114	137	159	159	168	175	179	186	186	125	125	171	171	150	160	148	150	188	200	107	137	157	165
N2-5	Najran	Najran	175	175	154	154	134	134	158	162	98	104	110	114	137	137	159	159	175	179	186	186	125	125	165	171	160	160	148	150	188	200	127	137	159	165
N2-6	Najran	Najran	175	179	147	154	128	134	156	162	104	104	114	114	137	159	159	159	179	179	186	186	125	125	175	175	160	160	148	150	188	200	127	0	159	159
N3-1	Najran	Najran	179	179	147	154	120	128	158	158	104	104	110	110	137	137	159	159	175	179	186	186	123	123	167	175	160	160	150	150	186	200	0	0	159	159
N3-2	Najran	Najran	179	179	147	150	128	130	156	158	104	104	108	110	137	137	159	159	175	175	186	186	123	123	163	167	160	164	150	150	200	200	139	0	159	159
N3-3	Najran	Najran	179	179	149	150	128	134	156	158	104	104	108	110	137	157	159	159	175	185	186	186	123	123	163	171	150	160	150	150	186	188	107	127	157	159
N3-4	Najran	Najran	179	179	149	150	128	134	156	158	104	104	108	110	137	157	159	159	185	185	186	186	123	123	163	171	150	160	150	150	186	188	107	127	157	159
N3-5	Najran	Najran	179	179	138	147	120	134	156	156	104	104	114	114	137	137	159	159	179	179	186	186	123	123	171	171	160	160	150	150	200	200	111	127	159	159
N3-6	Najran	Najran	175	179	147	150	128	134	158	162	98	104	110	114	137	157	159	168	175	185	186	186	123	123	167	173	152	160	148	160	188	200	107	0	159	159
N3-7	Najran	Najran	179	179	150	154	120	128	158	158	104	104	110	110	137	159	159	168	175	179	186	186	123	123	163	167	160	160	150	150	200	200	109	0	159	159
N3-8	Najran	Najran	179	179	150	154	128	130	156	158	104	104	108	110	137	159	159	168	175	179	186	186	123	123	167	175	160	160	150	150	186	200	109	139	159	159
N3-9	Najran	Najran	179	181	138	147	120	134	156	156	98	104	108	108	137	137	159	164	175	179	186	186	123	123	163	173	152	160	150	150	186	200	107	107	157	159
N4-1	Najran	Najran	179	179	147	147	134	134	158	158	104	104	110	110	137	137	159	159	175	175	186	186	125	125	163	163	156	156	148	148	188	188	111	155	149	153
N4-2	Najran	Najran	179	181	149	149	128	134	158	158	104	104	110	110	137	137	159	159	175	179	186	186	123	123	163	163	156	156	150	150	188	200	109	111	149	159
N4-3	Najran	Najran	179	179	147	147	120	128	154	162	104	104	112	112	157	159	159	159	175	175	183	186	123	123	173	173	156	160	148	148	200	200	107	153	159	159
N4-4	Najran	Najran	179	179	147	154	120	124	158	162	95	104	110	114	137	159	159	164	175	179	186	186	133	133	171	171	154	160	148	150	188	202	109	127	155	159
N4-5	Najran	Najran	179	179	149	150	120	120	156	158	104	104	108	110	157	159	159	163	179	179	183	186	123	123	173	173	156	160	148	148	200	202	107	153	159	159
N4-6	Najran	Najran	179	181	147	149	128	134	158	158	104	104	110	110	137	137	159	159	175	175	186	186	123	123	163	163	156	156	150	150	188	188	111	155	149	159
N4-7	Najran	Najran	179	179	147	147	134	134	158	158	104	104	110	110	137	137	159	159	175	175	186	186	125	125	163	163	156	156	148	150	188	188	111	155	149	153
N4-8	Najran	Najran	179	181	147	149	128	134	158	158	104	104	110	110	137	137	159	159	175	179	186	186	123	123	163	163	156	156	148	150	188	200	109	111	149	159
9-1(1)	SahilAs	Jazan	179	183	138	148	120	124	156	156	86	86	108	110	137	137	159	159	175	179	183	183	123	123	159	167	152	158	154	154	202	202	155	155	149	157
9-2(1)	SahilAs	Jazan	178	179	147	149	120	120	158	158	104	104	110	110	137	155	159	159	175	177	186	186	123	125	163	169	160	162	154	154	188	196	107	139	149	159
9-2(2)	SahilAs	Jazan	179	179	146	150	120	120	158	158	101	104	110	110	151	159	163	164	183	189	186	186	123	125	167	173	154	156	150	160	186	188	107	111	157	157
9-2(3)	SahilAs	Jazan	175	179	149	149	130	134	156	156	86	104	108	108	155	159	159	159	175	175	186	186	123	123	159	163	156	166	154	154	196	198	107	153	149	149
9-3(1)	SahilAs	Jazan	179	183	146	147	120	120	156	158	104	104	108	110	155	159	159	168	175	179	186	186	123	125	167	173	158	162	150	150	188	188	107	153	149	157
9-3(2)	SahilAs	Jazan	179	179	147	149	120	120	158	158	98	104	110	110	137	159	159	168	175	179	186	186	123	123	167	173	158	162	150	150	188	188	123	125	149	157
9-3(3)	SahilAs	Jazan	179	179	147	147	120	120	158	158	98	104	110	110	137	159	159	159	175	175	186	186	123	123	163	167	158	158	150	150	188	200	123	125	159	159
9-3(4)	SahilAs	Jazan	179	179	147	149	120	120	158	158	104	104	110	110	137	137	159	159	175	179	186	186	123	143	163	167	158	160	151	151	188	200	107	153	159	159
21-1A(1)	SahilAs	Sahil	179	181	150	150	120	134	158	162	104	104	110	114	137	137	159	164	175	179	186	186	123	125	175	175	152	158	148	150	196	200	107	121	149	149
21-1A(2)	SahilAs	Sahil	179	179	141	150	120	134	154	156	98	104	112	112	137	155	155	159	179	179	183	183	125	125	173	175	160	160	136	154	188	188	107	151	149	155
21-1A(3)	SahilAs	Sahil	175	177	145	147	120	120	156	156	104	104	108	108	155	159	159	159	179	183	186	186	123	123	165	167	158	158	136	150	186	186	107	107	157	199
21-1B(1)	SahilAs	Sahil	179	179	145	149	120	134	156	158	98	104	108	110	137	151	159	159	175	175	189	189	123	125	163	175	156	156	151	151	188	200	107	145	150	155
21-1B(2)	SahilAs	Sahil	179	181	147	149	120	136	156	162	104	104	108	114	137	155	159	164	175	175	177	186	123	123	163	175	156	158	150	154	186	188	107	107	0	0
21-2(1)	SahilAs	Sahil	179	179	141	145	120	124	156	162	86	104	108	114	137	137	159	159	175	175	186	189	123	125	163	165	150	150	148	150	200	202	107	125	157	159
21-2(2)	SahilAs	Sahil	179	179	141	145	120	130	156	162	86	104	108	114	137	159	159	159	175	175	177	186	123	125	163	165	150	152	150	150	200	202	111	125	157	157
22-1A(1)	SahilAs	Sahil	175	179	148	150	120	120	158	164	95	95	0	0	137	137	159	168	175	195	177	186	0	0	171	173	0	0	154	160	188	200	123	123	0	0
22-1A(2)	SahilAs	Sahil	0	0	149	152	120	120	156	156	0	0	114	114	155	159	0	0	0	0	0	0	123	143	171	173	0	0	151	154	200	212	107	107	0	0
22-1A(3)	SahilAs	Sahil	179	179	140	147	120	132	154	156	104	104	112	112	137	137	154	159	175	181	186	186	123	147	171	173	150	160	148	154	188	202	107	109	149	159
22-1B(1)	SahilAs	Sahil	175	179	146	150	120	120	156	170	86	86	0	0	0	0	159	164	175	175	186	186	123	123	163	165	0	0	151	154	194	200	107	109	0	0
22-1B(2)	SahilAs	Sahil	175	175	149	150	120	120	156	156	86	104	108	108	137	137	159	168	175	179	180	186	125	147	163	171	154	156	150	154	186	186	106	123	155	157
22-1C(1)	SahilAs	Sahil	179	179	149	150	120	120	156	158	95	104	114	114	137	151	164	164	179	189	186	186	123	123	163	173	150	158	150	160	188	200	107	107	146	147
22-1C(2)	SahilAs	Sahil	175	179	138	149	120	120	158	158	98	104	110	110	137	137	164	168	175	189	186	186	123	123	163	173	152	154	150	150	186	200	107	111	147	157
23-1(1)	SahilE	Sahil	179	179	140	145	120	144	156	156	104	104	114	114	137	159	139	152	175	175	186	186	123	123	171	171	150	152	150	160	188	200	107	135	148	149
23-1(2)	SahilE	Sahil	179	179	145	149	120	134	158	158	95	98	110	110	157	159	139	164	175	175	177	186	123	125	171	171	156	160	154	154	186	188	135	149	148	148
24-1(1)	SahilE	Sahil	179	179	150	150	120	134	156	160	101	101	108	112	159	159	159	164	175	175	177	186	123	125	167	175	152	156	154	160	200	200	107	113	145	157
24-1(2)	SahilE	Sahil	179	179	147	147	120	120	156	156	86	101	108	108	159	159	159	164	175	175	177	186	123	123	169	169	154	156	150	150	188	188	107	113	149	155
24-1(3)	SahilE	Sahil	179	179	147	147	120	120	156	156	86	104	108	108	151	159	159	164	175	175	177	186	123	123	167	171	154	156	150	150	188	188	105	107	149	155
25-1A(1)	SahilM	Sahil	179	179	147	148	120	120	154	162	86	104	112	114	159	159	159	168	175	177	177	186	123	125	169	169	156	156	150	156	188	188	109	111	153	157
25-1A(2)	SahilM	Sahil	179	179	148	152	120	120	154	158	104	104	112	112	137	137	159	168	175	179	177	186	123	125	167	167	152	160	150	156	188	188	109	131	149	149
25-1B(1)	SahilM	Sahil	175	179	138	141	120	120	154	160	104	104	112	112	155	159	159	168	179	181	177	186	123	125	167	169	158	160	150	150	188	202	107	107	149	149
25-1B(2)	SahilM	Sahil	175	179	141	148	120	120	154	154	104	104	112	112	155	159	159	164	175	181	177	177	123	123	167	169	0	0	150	150	186	200	107	107	0	0
25-1C(1)	SahilM	Sahil	179	179	147	147	120	132	154	158	98	104	112	112	151	155	139	159	175	179	177	177	123	123	169	173	156	158	154	154	186	188	111	141	149	153
25-1C(2)	SahilM	Sahil	175	179	147	149	120	134	156	156	86	95	108	108	155	155	159	159	179	179	177	186	123	123	167	173	152	166	150	154	188	188	113	127	149	157
31-1(1)	SahilM	Sahil	175	175	152	152	120	120	156	158	104	104	108	110	137	159	159	164	175	179	186	191	123	123	165	165	158	178	154	154	190	200	125	129	149	157
31-1(2)	SahilM	Sahil	0	0	0	0	120	120	156	158	86	95	108	114	155	155	159	164	175	177	186	189	123	125	0	0	0	0	0	0	188	188	107	107	0	0
31-1(3)	SahilM	Sahil	177	179	150	152	120	120	156	158	104	104	108	110	155	157	159	164	175	179	186	189	123	125	167	167	160	168	154	160	188	188	107	107	149	149
31-1(4)	SahilM	Sahil	175	178	146	152	120	120	158	160	86	104	110	112	137	159	164	164	175	179	186	186	125	125	167	175	150	156	148	151	188	188	107	127	149	150
31-1(5)	SahilM	Sahil	175	179	138	146	120	134	156	158	101	104	108	110	137	155	159	168	179	179	186	191	123	123	163	167	156	168	154	160	186	188	107	117	159	175
31-2(1)	SahilM	Sahil	177	179	139	147	120	120	156	158	104	104	108	110	157	159	159	164	175	179	186	186	123	125	165	165	156	160	154	160	188	200	117	129	149	157
31-3(1)	SahilM	Sahil	175	177	139	152	120	130	156	160	95	104	114	114	155	155	159	168	179	179	183	186	123	123	171	171	156	156	154	157	188	188	117	117	159	159
31-3(2)	SahilM	Sahil	179	179	149	152	122	128	156	156	92	104	114	114	137	159	159	159	175	179	186	186	123	123	163	167	156	156	150	160	188	190	117	117	157	157
31-3(3)	SahilM	Sahil	179	179	138	150	122	128	156	156	92	104	114	114	159	159	159	159	177	179	186	186	123	123	165	165	156	156	150	160	190	198	117	147	149	159
31-4(1)	SahilM	Sahil	177	179	145	150	120	134	156	160	98	98	114	114	157	161	168	168	179	179	186	189	123	123	163	163	156	176	160	160	198	198	113	127	149	157
31-4(2)	SahilM	Sahil	175	179	139	150	120	122	158	158	104	104	110	110	155	159	168	168	179	179	177	186	123	123	163	163	154	160	150	160	196	200	107	127	145	157
32-1(1)	SahilM	Sahil	175	177	147	152	120	120	156	158	86	98	108	110	137	157	159	164	179	179	177	177	123	123	0	0	156	156	150	156	186	186	127	133	149	157
32-1(2)	SahilM	Sahil	175	177	138	152	120	120	156	158	104	104	108	110	137	157	159	159	179	179	177	186	123	123	173	173	152	158	154	154	188	200	107	151	155	159
32-1(3)	SahilM	Sahil	175	177	146	152	120	120	158	160	95	104	110	110	137	157	139	159	175	179	177	186	125	125	173	173	156	158	150	154	188	200	125	151	157	159
32-2(1)	SahilM	Sahil	179	181	147	150	120	120	158	158	98	104	110	110	137	137	139	159	175	179	186	186	123	123	167	173	156	160	148	154	186	188	107	131	149	149
32-2(2)	SahilM	Sahil	175	179	147	149	120	120	158	158	98	104	110	110	137	137	139	159	179	179	183	183	123	125	173	173	156	160	148	154	186	188	107	131	149	157
32-3(1)	SahilM	Sahil	179	179	147	147	120	120	158	158	86	104	110	112	137	157	159	159	179	179	186	186	123	125	163	163	150	166	148	150	188	200	109	141	149	157
32-3(2)	SahilM	Sahil	177	179	147	149	120	120	156	162	104	104	114	114	155	159	159	159	175	179	186	186	123	123	171	173	156	156	150	154	200	200	107	137	157	159
32-3(3)	SahilM	Sahil	179	179	147	147	120	120	156	158	86	98	114	114	137	137	159	159	179	179	186	186	125	125	167	173	156	156	148	150	188	200	109	141	148	157
33-1(1)	SahilW	Sahil	177	179	147	147	120	120	158	158	86	104	110	110	159	159	159	168	175	179	186	186	123	123	173	173	156	156	150	154	188	188	107	161	155	159
33-1(2)	SahilW	Sahil	179	179	149	152	120	136	156	156	104	104	108	114	159	161	159	159	175	179	186	186	123	123	173	173	156	156	150	154	188	200	107	107	149	157
33-1(3)	SahilW	Sahil	179	179	149	152	120	120	156	158	86	104	108	110	137	137	159	159	175	179	186	186	123	123	175	175	156	166	150	150	188	188	107	107	144	149
33-1(4)	SahilW	Sahil	175	179	149	152	120	134	158	162	86	104	110	114	159	159	159	159	179	179	186	186	125	125	173	173	154	160	160	160	188	188	141	165	155	161
33-1(5)	SahilW	Sahil	179	179	149	152	120	136	156	156	104	104	106	108	137	161	159	159	175	179	183	186	123	123	173	173	156	156	150	154	188	200	107	107	148	149
33-2A(1)	SahilW	Sahil	179	179	147	147	120	120	155	162	104	104	114	114	137	159	159	159	175	179	183	186	123	123	173	173	156	160	150	150	186	188	109	113	157	157
33-2A(2)	SahilW	Sahil	179	181	147	147	120	134	156	160	104	104	108	112	137	155	159	159	175	179	186	186	123	123	171	173	150	154	160	160	186	188	147	161	157	157
33-2B(1)	SahilW	Sahil	179	181	147	147	120	120	158	158	104	104	106	110	137	159	139	159	175	179	177	186	123	123	173	173	150	154	154	154	186	188	107	107	157	159
PMD1 (P3)	Thailand	Thai	175	175	147	150	134	138	156	162	104	104	108	114	159	159	159	159	179	179	177	177	123	125	163	173	156	166	160	160	200	200	131	141	149	149
PMDR1 (P1)	Thailand	Thai	175	175	147	151	120	134	158	162	104	104	116	116	137	137	139	164	175	179	186	186	123	125	163	163	160	164	160	160	186	200	107	197	149	149
PMDR1 (P2)	Thailand	Thai	175	175	147	151	120	134	158	162	104	104	116	116	137	137	139	164	175	179	186	186	123	125	163	163	160	164	160	160	186	200	107	107	149	149
PMDR1 (P3)	Thailand	Thai	175	175	147	151	120	134	158	162	104	104	116	116	137	137	139	164	175	179	186	186	123	125	163	163	160	164	160	160	186	200	107	197	149	149
PMDR1 (P4)	Thailand	Thai	175	175	147	151	120	134	158	162	104	104	116	116	137	137	139	163	175	179	186	186	123	123	163	163	160	164	160	160	186	200	107	197	149	149
THN-1-12B	Thailand	Thai	175	179	147	147	120	124	156	162	104	104	108	114	159	159	168	168	175	179	183	183	123	125	171	173	160	168	160	160	186	200	109	125	150	155
THN-11-5	Thailand	Thai	179	179	149	150	120	124	154	158	104	104	112	112	157	159	164	164	175	179	177	183	123	125	173	173	156	160	160	160	188	188	109	109	149	150
THN-12-2B	Thailand	Thai	175	181	149	152	120	120	156	162	98	104	108	114	159	159	164	168	179	179	177	186	123	123	171	173	158	158	160	160	186	188	109	109	149	157
THN-14-6B	Thailand	Thai	175	179	147	149	120	120	154	156	98	98	112	112	137	157	159	164	175	179	184	189	123	125	173	173	158	162	154	154	186	188	109	109	178	194
THN-15-2	Thailand	Thai	179	179	150	154	124	134	158	162	104	104	110	114	157	159	159	164	175	175	186	186	123	125	173	173	156	158	160	160	186	200	107	109	148	149
THN-15-3B	Thailand	Thai	179	179	147	147	120	134	156	158	104	104	108	110	159	159	139	164	175	179	177	186	123	125	173	173	158	160	154	154	188	200	109	143	149	175
THN-2-1	Thailand	Thai	177	179	147	151	120	124	156	158	86	104	108	110	159	161	139	168	179	179	177	177	123	123	173	173	158	164	160	160	188	188	109	109	149	149
THN-2-6	Thailand	Thai	175	179	147	149	120	120	156	158	104	104	114	116	155	159	164	164	175	179	177	177	125	125	173	173	162	166	150	160	188	200	109	109	149	155
THN-4-2A	Thailand	Thai	177	179	147	149	120	124	156	162	104	104	114	114	137	159	139	168	175	179	177	186	123	123	173	173	160	160	160	160	188	200	109	109	149	149
THN-6-2B	Thailand	Thai	175	179	147	147	120	120	156	162	104	104	114	114	157	159	164	168	175	179	186	186	125	125	173	173	158	176	150	160	186	200	109	109	149	155
THN-6-3	Thailand	Thai	175	177	147	147	120	120	156	156	98	104	114	114	137	159	159	168	175	183	186	186	123	123	163	173	156	158	150	160	190	198	109	109	149	161
UPKR1 (P3)	Thailand	Thai	175	179	147	149	120	120	154	158	104	104	112	116	137	137	159	164	175	179	186	186	123	123	163	173	156	170	150	160	186	188	107	107	149	149
Ug1a-1	Uganda	Uganda	179	179	137	142	134	134	156	160	86	98	108	112	155	159	159	164	175	177	183	183	123	123	167	167	156	160	151	157	198	198	107	109	153	154
Ug1a-2	Uganda	Uganda	177	179	146	146	120	134	158	158	86	95	110	112	151	153	164	164	175	181	183	183	123	129	169	173	154	156	148	151	194	200	107	109	149	169
Ug1a-3	Uganda	Uganda	179	179	138	138	120	134	158	160	86	86	110	112	139	155	164	164	175	175	183	183	123	123	169	169	152	154	148	151	186	198	109	109	151	151
Ug1a-4	Uganda	Uganda	175	179	138	142	120	134	164	164	95	95	108	116	155	157	159	164	181	181	174	174	123	125	167	167	152	164	148	148	194	200	105	109	150	153
Ug1b-2	Uganda	Uganda	175	183	139	139	120	134	156	158	86	104	108	110	151	159	159	159	175	181	177	177	123	123	167	169	152	152	148	148	194	200	107	109	146	153
Ug1b-3	Uganda	Uganda	177	179	137	137	120	134	154	156	86	95	106	106	151	159	159	159	179	179	189	189	123	123	167	169	152	154	148	154	186	200	109	109	150	162
Ug1b-4	Uganda	Uganda	179	183	138	141	120	126	154	162	86	98	106	114	155	159	159	159	175	175	183	183	125	133	167	167	156	158	148	154	192	202	107	107	155	157
Ug1c-1	Uganda	Uganda	179	179	139	143	120	132	160	160	86	104	106	112	155	155	152	159	175	181	0	0	123	123	167	167	152	152	156	156	196	198	113	113	150	164
Ug1c-2	Uganda	Uganda	170	187	136	136	120	130	162	162	95	98	106	114	151	153	164	164	175	175	177	183	123	123	167	167	154	154	151	154	200	200	109	119	148	166
Ug1c-3	Uganda	Uganda	177	179	143	143	120	136	162	162	98	98	110	114	153	159	152	152	177	177	0	0	123	127	167	167	152	154	148	154	200	200	109	109	147	153
Ug1c-4	Uganda	Uganda	175	179	142	151	134	134	154	154	76	95	106	108	155	155	164	164	179	179	0	0	123	123	167	167	152	164	154	160	200	202	109	111	150	153
Ug1d-1	Uganda	Uganda	179	185	141	141	120	124	160	160	86	86	112	112	159	159	159	159	175	183	0	0	123	129	167	167	150	154	148	151	198	200	107	109	149	153
Ug1d-2	Uganda	Uganda	179	183	142	142	120	120	155	162	95	98	110	114	153	155	152	159	175	175	0	0	123	123	167	167	150	152	148	148	200	200	109	109	164	172
Ug2a-1	Uganda	Uganda	179	183	140	145	120	120	160	162	95	95	112	114	157	168	164	164	179	179	177	186	123	123	167	169	150	154	147	151	198	202	111	111	153	157
Ug2a-2	Uganda	Uganda	175	179	138	143	122	134	160	160	92	95	106	112	159	159	159	164	179	179	186	191	123	123	167	167	152	152	154	154	198	202	107	115	151	164
Ug2b-1	Uganda	Uganda	183	183	142	142	120	134	154	154	95	101	112	112	151	155	152	167	177	179	174	186	125	129	167	167	154	158	151	160	198	200	105	109	150	203
Ug2b-2	Uganda	Uganda	179	185	140	141	124	134	156	162	101	101	108	114	151	155	159	164	177	181	183	183	123	129	167	167	152	154	148	154	194	198	113	113	149	154
Ug2b-3	Uganda	Uganda	179	179	140	141	124	134	156	156	101	101	0	0	151	155	159	164	177	181	183	183	123	129	167	167	152	154	148	154	194	198	113	113	149	154
Ug2c-1	Uganda	Uganda	179	179	144	144	120	120	160	160	95	101	112	112	155	155	152	167	177	179	183	183	125	125	167	167	152	164	148	151	196	208	109	111	147	157
Ug2c-2	Uganda	Uganda	179	179	145	145	120	124	158	158	101	101	110	110	151	155	159	159	177	179	180	180	123	123	167	167	152	154	148	154	190	194	113	113	149	154
Ug2c-3	Uganda	Uganda	179	185	140	145	120	126	158	162	86	89	110	114	151	155	159	159	177	181	183	183	123	123	167	167	158	158	148	154	190	198	105	113	151	157
Ug6-1	Uganda	Uganda	179	179	138	138	120	134	160	160	86	95	110	112	151	156	159	159	177	177	186	186	123	127	163	167	154	158	148	151	194	198	105	105	158	164
Ug6-10	Uganda	Uganda	179	183	136	151	134	134	155	162	95	98	110	114	153	153	167	167	175	177	189	189	123	127	167	167	152	154	148	154	200	208	109	109	146	166
Ug6-2	Uganda	Uganda	179	185	141	148	120	134	160	162	86	86	112	114	155	155	159	159	175	183	183	189	129	129	167	167	150	152	148	148	198	202	105	109	150	158
Ug6-3	Uganda	Uganda	179	179	139	142	120	134	0	0	86	95	106	112	159	159	159	164	179	181	186	189	123	123	167	167	152	156	148	148	196	198	109	109	149	150
Ug6-4	Uganda	Uganda	179	179	137	142	120	134	0	0	86	95	106	112	159	159	159	164	179	179	186	186	123	129	169	169	152	156	148	148	198	200	109	109	149	150
Ug6-5	Uganda	Uganda	179	183	139	144	120	134	154	154	86	95	112	112	151	159	159	159	179	181	0	0	123	125	167	167	152	156	151	151	194	198	109	109	149	150
Ug6-6	Uganda	Uganda	179	185	138	142	130	134	162	162	95	95	114	114	155	155	159	164	175	175	183	183	123	123	167	173	150	150	154	154	198	198	109	119	150	153
Ug6-7	Uganda	Uganda	179	179	139	142	120	132	0	0	86	98	106	112	155	159	159	164	175	181	183	186	123	123	167	167	152	152	0	0	198	202	105	107	150	164
Ug6-8	Uganda	Uganda	179	179	144	151	120	134	154	154	86	104	112	112	155	155	159	159	179	179	0	0	123	125	167	167	152	154	151	151	194	198	109	109	145	192
